# Supplementary material for: A new gene-scoring method for uncovering novel glaucoma-related genes using non-negative matrix factorization based on RNA-seq data
Source: Front Genet. 2023 Jun 12;14:1204909. doi: 10.3389/fgene.2023.1204909 (PMC10292752; doi:10.3389/fgene.2023.1204909)
Supplement: Supplementary file 4 [file Table1.XLSX]

## Sheet: Supplementary_File_1_GO-BP
GO-BP ID	GO-BP Description	Gene count	P value	FDR corrected p value	Gene names
GO:0001525	angiogenesis	90	0	0	Ace;Adora2b;Adrb2;Angpt1;Angpt2;Aqp1;C3;Calcrl;Card10;Cav1;Ccn2;Cdh5;Chil1;Col4a1;Col8a1;Col8a2;Cx3cr1;Cyp1b1;Edn1;Ednra;Enpp2;Epo;Flt1;Fn1;Foxc1;Foxc2;Glul;Grem1;Hspb1;Il10;Isl1;Loxl2;Nos3;Optc;Pgf;Pitx2;Prkca;Rhoa;Rock1;Rock2;Serpinf1;Smoc2;Sparc;Tcf21;Tek;Tgfb2;Tgfbi;Thy1;Vegfa;Vegfb;Vegfc;Vegfd;Acvr1;Akt1;Angpt4;Bmp4;Ccbe1;Ccl12;Cd36;Col18a1;Cxcl12;Cxcr3;Cysltr2;Dag1;Dcn;Fgf10;Fgf2;Fgfr2;Flna…
GO:0009611	response to wounding	82	0	0	Adrb2;Aif1;Apoe;Aqp1;Axl;C3;Cav1;Cntf;Col1a1;Col5a1;Crp;Epo;Fn1;Foxc2;Gap43;Gdnf;Gfap;Il10;Ins2;Isl1;Kcnk2;Lox;Mertk;Nefh;Nefl;Nmnat1;Nmnat3;Ocm;Omg;Pax6;Ppara;Prkca;Ptger4;Rhoa;Sarm1;Slc1a2;Slc1a3;Smoc2;Sparc;Tgfb2;Timp1;Vegfb;Adrb1;Bax;Cd36;Cdkn1a;Col3a1;Dag1;Dcn;Fgf10;Fgf2;Flna;Gata1;Gja1;Il1a;Il6;Jun;Kng1;Large1;Lyst;Mag;Mmp2;Mtor;Nf1;Ntrk1;Pik3ca;Plg;Pten;Smad2;Sod1;Tgfb1;Tgfbr2;Tlr4;Txn2;Xy…
GO:0055074	calcium ion homeostasis	70	0	0	Adora1;Adrb2;Apoe;Cacna2d1;Calb1;Calb2;Calcr;Cav1;Cd4;Cngb1;Cnr1;Cx3cr1;Edn1;Edn2;Ednra;Ednrb;Epo;Gnat2;Gpr18;Gpr55;Ibtk;Il13;Il2;Ngf;Nos1;Ocm;P2ry2;P2ry6;Pde6b;Prkca;Ptger1;Ptger2;Ptger4;Ptgfr;Pvalb;Tgfb2;Tgm2;Thy1;Tmco1;Tmtc2;Trpm8;Trpv1;Trpv4;Wfs1;Adrb1;App;Asph;Bak1;Bax;Bmp4;Calca;Ccl12;Cd36;Chd7;Cln3;Cxcr3;Drd3;Epor;Esr1;Fgf2;Gja1;Il1b;Kl;Kng1;Nmb;Tac1;Tgfb1;Bcl2;Ccr5;Tfap2b
GO:0003013	circulatory system process	76	0	0	Ace;Ace2;Adora1;Adora2a;Adora2b;Adrb2;Agtr1b;Akap13;Angpt1;Apoe;Cacna2d1;Capn1;Cav1;Ccn2;Cnr1;Crp;Dnm1l;Edn1;Edn2;Ednra;Ednrb;Foxc1;Foxc2;Gucy1a1;Htr1a;Icam1;Ifng;Il2;Kcnma1;Mgll;Nkx2-1;Nos1;Nos3;P2ry2;Pomc;Ppara;Prkca;Ptger2;Ren1;Rhoa;Slc1a1;Tgfb2;Tgfbr3;Tjp1;Trpv1;Trpv4;Vegfa;Vegfb;Vegfc;Adrb1;Adrb3;Akt1;Calca;Cbs;Cd36;Chd7;Drd3;Flna;Gja1;Kl;Kng1;Lrp5;Mmp2;Mtor;Nos2;Pik3r1;Sod1;Tac1;Tgfb1;Trex1…
GO:0006979	response to oxidative stress	69	0	0	Aif1;Akr1b3;Apoe;Aqp1;Axl;Capn1;Capn2;Car3;Cfl1;Col1a1;Cryaa;Cryab;Crygd;Cyp1b1;Edn1;Fbln5;Gja3;Gucy1b1;Hspb1;Il10;Mmp3;ND1;ND6;Ngb;Nos3;Pax2;Prkca;Pxdn;Rbpms;Slc23a2;Tnf;Txnrd2;Akt1;App;Bak1;Bmp4;Cat;Cd36;Cdkn2a;Epor;Ercc6;Fos;Fut8;Gstp1;Il6;Jun;Mmp2;Mmp9;Pycr1;Rrm2b;Sod1;Tlr4;Trex1;Trp53;Txn1;Txn2;Adipoq;Apoa4;Bad;Bcl2;Becn1;Eef2;Hgf;Hspd1;Map1lc3a;Ogg1;Ptgs1;Sod2;Txnip
GO:0050673	epithelial cell proliferation	69	0	0	Apoe;Cav1;Cav2;Col8a1;Col8a2;Ednra;Ednrb;Flt1;Foxe3;Glul;Ifng;Il10;Isl1;Loxl2;Pax2;Pax6;Pgf;Prkca;Rtn4;Serpinf1;Sfrp1;Six1;Sparc;Tek;Tgfb2;Tgfbr3;Tnf;Vegfa;Vegfb;Vegfc;Vegfd;Akt1;Alms1;Bax;Bmp4;Ccl12;Cdh1;Cdkn2a;Cdkn2b;Cxcl12;Cxcr3;Esr1;Fgf10;Fgf2;Fgfr2;Gja1;Il6;Jun;Mtor;Nf1;Ovol2;Pex2;Ptch1;Pten;Sox2;Tgfb1;Tgfbr1;Twist1;Yap1;Apoa1;Atf2;Bad;Ccnd2;Cdkn1b;Esr2;Gli1;Lgr4;Shh;Smo
GO:0001667	ameboidal-type cell migration	63	0	0	Angpt1;Angpt2;Apoe;Aqp1;Card10;Cfl1;Cyp1b1;Ednrb;Enpp2;Fn1;Foxc2;Gdnf;Glul;Grem1;Hspb1;Ifng;Isl1;Loxl2;Mmp1a;Nos3;Pax6;Pitx2;Prkca;Rhoa;Rock2;Rtn4;Serpinf1;Smoc2;Sparc;Tek;Tgfb2;Tgfbr3;Timp1;Vegfa;Vegfc;Acvr1;Akt1;Angpt4;Bmp4;Bmp7;Ccbe1;Cxcl12;Dcn;Fgf10;Fgf2;Jun;Lrp5;Mmp9;Mtor;Nf1;Ovol2;Pik3c2a;Pten;Tac1;Tgfb1;Tgfbr1;Tgfbr2;Twist1;Anxa3;Apoa1;Ptpn11;Shh;Smo
GO:0048880	sensory system development	115	0	0	Ache;Aqp1;Aqp5;Atf6;Atoh7;Bdnf;Bfsp1;Bfsp2;Calb1;Casp2;Cep290;Cnga3;Cntf;Col4a1;Col5a1;Col8a1;Col8a2;Crb1;Crx;Cryaa;Cryab;Cryba2;Cryba4;Crybb2;Crygb;Crygd;Crygs;Cyp1b1;Efemp1;Fbn1;Fbn2;Flt1;Foxc1;Foxc2;Foxe3;Fzd4;Gja8;Gnat2;Grm6;Isl1;Kera;Lhx2;Lmx1b;Meis2;Mertk;Mfn2;Mip;Ndp;Neurod1;Nr2e3;Nrl;Ntrk2;Olfm3;Pax2;Pax6;Pde6b;Pitx2;Pitx3;Pou4f1;Pou4f2;Prph2;Prss56;Rho;Rpe65;Rpgr;Rs1;Serpinf1;Sh3pxd2b;Si…
GO:0070997	neuron death	73	0	0	Ache;Adora1;Adora2a;Angpt1;Apoe;Axl;Bdnf;Capn2;Casp2;Clu;Cntf;Cx3cr1;Epo;Gdnf;Gpnmb;Il10;Il13;Isl1;Kcnma1;Map3k12;Nefl;Ngf;Nmnat1;Nos1;Ntf3;Ntf5;Ntrk2;Optn;Pitx3;Pou4f1;Pou4f3;Ppara;Rhoa;Rock1;Sarm1;Serpinf1;Six1;Sncg;Tgfb2;Tnf;Vegfa;Vegfb;Wfs1;App;Bax;Bcl2l1;Ccl12;Cln3;Epor;Esr1;Fas;Fos;Il1b;Il6;Jun;Mag;Mtor;Nf1;Ntrk1;Pik3ca;Sod1;Tlr4;Trp53;Atf2;Bad;Bcl2;Ccr5;Esr2;Hspd1;Shh;Smo;Sod2;Tfap2b
GO:0048638	regulation of developmental growth	62	0	0	Adrb2;Apoe;Atxn2;Bdnf;C3;Cfl1;Cntf;Dpysl2;Edn1;Fn1;Foxc1;Foxc2;Kcnk2;Limk1;Mgll;Ngf;Ocm;Olfm1;Omg;Pou4f2;Ppara;Ptger4;Rtn4;Sfrp1;Sh3pxd2b;Six1;Tgfbr3;Vegfa;Wdr36;Adrb1;Adrb3;Akt1;Alms1;App;Bmp4;Cdkl5;Cdkn1a;Chd7;Cxcl12;Drd3;Efna5;Ep300;Fgf2;Fgfr2;Gja1;Mag;Mtor;Pex5;Pik3ca;Ptch1;Pten;Sod1;Tgfbr1;Tgfbr2;Yap1;Anapc2;Bcl2;Ccr5;Cdkn1b;Gli1;Ptpn11;Smo
GO:0001503	ossification	58	0	0	Ache;Adrb2;Calcr;Ccn2;Col11a1;Col1a1;Col2a1;Cyp24a1;Fbn2;Fndc3b;Foxc1;Foxc2;Gpnmb;Grem1;Ltbp3;Mgp;Myoc;P2ry2;Ptger4;Rflna;Rhoa;Sfrp1;Sh3pxd2b;Sparc;Tgfb2;Tgfbr3;Tnf;Vegfa;Acvr1;Adar;Akt1;Bcor;Bmp4;Bmp7;Calca;Cbs;Chrdl1;Fgf2;Fgf23;Fgfr2;Gata1;Gja1;Kl;Lrp5;Mmp2;Mmp9;Nf1;Ptch1;Sox2;Tac1;Tgfb1;Twist1;Xylt1;Bcl2;Gli1;Lgr4;Shh;Smo
GO:0001655	urogenital system development	62	0	0	Ace;Agtr1b;Akr1b3;Angpt1;Angpt2;Aqp1;Bdnf;Calb1;Car2;Cep290;Col4a1;Ednra;Fbn1;Foxc1;Foxc2;Gdnf;Grem1;Heyl;Ifng;Pax2;Pgf;Ren1;Serpinf1;Sfrp1;Six1;Smad9;Tcf21;Tek;Tgfb2;Vegfa;Wfs1;Acvr1;Bax;Bmp4;Bmp7;Cat;Dcn;Esr1;Fgf10;Fgf2;Fgfr2;Fkbp4;Gzf1;Mmp2;Nf1;Ptch1;Pten;Rrm2b;Smad2;Tgfb1;Tgfbr1;Trex1;Yap1;Adipoq;Bcl2;Cdkn1b;Esr2;Gli1;Lgr4;Shh;Smo;Tfap2b
GO:0046677	response to antibiotic	61	0	0	Akr1b3;Aqp1;Axl;Capn1;Capn2;Car3;Cfl1;Clu;Cnr1;Col1a1;Cryaa;Cryab;Cyp1b1;Edn1;Gja3;Il10;Il2;ND4;ND6;Nefh;Nefl;Ngb;Pax2;Prkca;Rhoa;Slc1a3;Sparc;Tjp1;Adrb3;Bak1;Bcl2l1;Cat;Cdkn2a;Drd3;Efna5;Epor;Gstp1;Il6;Jun;Maob;Mmp2;Pten;Pycr1;Rpl15;Sod1;Tlr4;Trp53;Txn1;Adipoq;Bad;Bcl2;Becn1;Cdkn1b;Eef2;Hgf;Hspd1;Map1lc3a;Ogg1;Shh;Sod2;Txnip
GO:0001101	response to acid chemical	57	0	0	Abca1;Akr1b3;Aqp1;Bche;Capn2;Ccn2;Cfl1;Col1a1;Col4a1;Edn1;Mmp3;Ntrk2;P2ry6;Pax2;Ptger2;Ptger4;Ptgfr;Rhoa;Serpinf1;Sfrp1;Six1;Slc1a2;Slc1a3;Sparc;Tek;Tgfbr3;Tnf;Trpv4;Vegfa;Akt1;Bcl2l1;Cat;Cbs;Cd36;Cdh1;Col3a1;Gja1;Gstp1;Il6;Lrat;Mmp2;Mtor;Ntrk1;Ptch1;Sox2;Tlr2;Tlr4;Yap1;Zeb1;Adipoq;Atf2;Bad;Cdkn1b;Eef2;Ogg1;Pon1;Sod2
GO:0070482	response to oxygen levels	60	0	0	Adora1;Adrb2;Agtr1b;Angpt2;Aqp1;Capn2;Car9;Cav1;Ccn2;Col1a1;Cryaa;Cryab;Dnm1l;Edn1;Ednra;Epo;Flt1;Hsp90b1;Kcnk2;Kcnma1;Loxl2;Mmp3;ND4;Nos1;Pgf;Pou4f2;Ppara;Rhoa;Sfrp1;Tek;Tgfb2;Vegfa;Vegfb;Vegfc;Vegfd;Akt1;Angpt4;ATP6;Cat;Cbs;Ep300;Fas;Mmp2;Mtor;Nf1;Nos2;Plod1;Pten;Tgfb1;Tgfbr2;Trp53;Twist1;Txn2;Adipoq;Bad;Bcl2;Becn1;Cdkn1b;Hspd1;Sod2
GO:1901342	regulation of vasculature development	60	0	0	Adora2b;Adrb2;Angpt2;Aqp1;C3;Card10;Cdh5;Chil1;Cx3cr1;Cyp1b1;Enpp2;Flt1;Foxc1;Foxc2;Glul;Grem1;Hspb1;Ifng;Il10;Isl1;Nos3;Optc;Pgf;Prkca;Ptger4;Rhoa;Rock1;Rock2;Serpinf1;Smoc2;Sparc;Tek;Tgfb2;Vegfa;Vegfb;Vegfc;Vegfd;Angpt4;Bmp4;Bmp7;Ccbe1;Cd36;Cxcr3;Cysltr2;Dcn;Fgf2;Il1a;Il1b;Mmp9;Nf1;Ntrk1;Pik3c2a;Plg;Tgfbr2;Tspan12;Anxa3;Atf2;Hgf;Shh;Sod2
GO:0090596	sensory organ morphogenesis	68	0	0	Aqp1;Aqp5;Bdnf;Calb1;Cep290;Cnga3;Cntf;Col11a1;Col2a1;Col5a1;Col8a1;Col8a2;Crb1;Cryaa;Crygb;Edn1;Efemp1;Fbn1;Fbn2;Flt1;Foxe3;Gnat2;Mfn2;Nr2e3;Nrl;Ntrk2;Olfm3;Pax2;Pax6;Pitx2;Pitx3;Pou4f3;Rpe65;Rpgr;Rs1;Six1;Six3;Tdrd7;Thy1;Vax2;Vegfa;Vsx1;Vsx2;Aldh1a3;Alms1;Arl6;Bak1;Bax;Bmp4;Bmp7;C1qtnf5;Chd7;Fgf10;Fgf2;Fgfr2;Lrp5;Nf1;Rom1;Rpgrip1;Sod1;Sox2;Tspan12;Tulp1;Twist1;Zeb1;Bcl2;Shh;Tfap2b
GO:0043062	extracellular structure organization	55	0	0	Abca1;Adamtsl2;Adamtsl4;Apbb2;Apoe;Ccn2;Col11a1;Col15a1;Col1a1;Col2a1;Col4a1;Col5a1;Col8a1;Col8a2;Cyp1b1;Eln;Fbln2;Fbln5;Fmod;Fn1;Foxc1;Foxc2;Gfap;Grem1;Lmx1b;Lox;Loxl2;Loxl3;Loxl4;Lum;Pomt1;Pxdn;Sh3pxd2b;Smoc2;Tgfb2;Tgfbi;Tnf;Vtn;Antxr1;App;Bmp7;Cd36;Col18a1;Col3a1;Col9a3;Dag1;Mmp9;Nf1;Plg;Plod1;Tgfb1;Tgfbr1;Thsd4;Apoa1;Apoa4
GO:0072593	reactive oxygen species metabolic process	51	0	0	Aif1;Cav1;Ccn2;Clu;Crp;Cryab;Cx3cr1;Cyp1a2;Cyp1b1;Edn1;Fbln5;Icam1;Ifng;Il10;Ins2;Mmp3;Nos1;Nos3;Parl;Pax2;Ptger4;Pxdn;Rhoa;Sh3pxd2b;Tnf;Trpv1;Akt1;Cat;Cbs;Cd36;Cdkn1a;Epor;Esr1;Gbf1;Gstp1;Il1b;Il6;Mtor;Nos2;Sod1;Tgfb1;Tgfbr2;Tlr2;Tlr4;Trp53;Apoa4;Bcl2;Becn1;Esr2;Hspd1;Sod2
GO:0001763	morphogenesis of a branching structure	49	0	0	Agtr1b;Angpt1;Col4a1;Edn1;Ednra;Flt1;Foxc2;Gdnf;Grem1;Il10;Mgp;Nkx2-1;Pax2;Pgf;Pitx2;Rere;Rtn4;Sfrp1;Six1;Tcf21;Tek;Tgm2;Tnf;Vegfa;Acvr1;Bmp4;Bmp7;Cdh1;Cxcl12;Dag1;Esr1;Fgf10;Fgf2;Fgfr2;Grhl2;Gzf1;Il1b;Il6;Lrp5;Ptch1;Sox2;Tgfb1;Tgfbr2;Yap1;Bcl2;Hgf;Lgr4;Shh;Smo
GO:0033002	muscle cell proliferation	51	0	0	Ace2;Aif1;Akr1b3;Angpt1;Calcrl;Cav1;Edn1;Ednra;Foxc1;Foxc2;Ifng;Il10;Il13;Kcnk2;Mfn2;Nos3;P2ry6;Prkca;Six1;Tgfb2;Tgfbr3;Tgm2;Tnf;Vegfa;Akt1;Bmp4;Cdkn1a;Comt;Esr1;Fgf2;Fgfr2;Gja1;Gnaq;Il6;Jun;Mmp2;Mmp9;Mtor;Pik3ca;Pik3r1;Pten;Tgfbr1;Tgfbr2;Trp53;Yap1;Adipoq;Cdkn1b;Esr2;Gli1;Shh;Sod2
GO:0031099	regeneration	43	0	0	Ace;Angpt2;Apoe;Axl;Bdnf;Cntf;Gap43;Gfap;Il10;Isl1;Nefh;Nefl;Ocm;Omg;Pgf;Rtn4;Thy1;Vtn;Bak1;Cdkn1a;Cxcl12;Dag1;Fas;Fgf10;Gja1;Gstp1;Jun;Large1;Mag;Mmp2;Plg;Ptch1;Pten;Tgfb1;Tgfbr2;Xylt1;Yap1;Anxa3;Apoa1;Bcl2;Cdkn1b;Gli1;Hgf
GO:0048771	tissue remodeling	44	0	0	Adrb2;Angpt2;Axl;Capn1;Car2;Cav1;Foxc1;Foxc2;Gpnmb;Gpr55;Grem1;Lrrk1;Ltbp3;Mertk;Nos3;Prkca;Ptger4;Rock1;Rock2;Sfrp1;Tgfb2;Tgfbr3;Tgm2;Timp1;Vegfa;Bak1;Bax;Calca;Cbs;Cdkn2a;Chd7;Fgf10;Flna;Gja1;Il1a;Il6;Lrp5;Mmp2;Mmp9;Nf1;Plg;Tgfb1;Trp53;Lgr4
GO:0050953	sensory perception of light stimulus	55	0	0	Abca4;Arr3;Atf6;Best1;Bfsp2;Cabp2;Cnga3;Cngb1;Col11a1;Col1a1;Col2a1;Crx;Cryba4;Crybb1;Crybb2;Crybb3;Crygd;Gja3;Gjd2;Gnat2;Gpr179;Grm6;Gucy2e;Lum;Mip;Ngb;Olfm2;Opa1;Opa3;Opn4;Pde6b;Prph2;Rbp3;Rcvrn;Rdh5;Rho;Rlbp1;Rpe65;Rpgr;Rs1;Ush2a;Vax2;Vsx1;Wfs1;Bbs1;C1qtnf5;Cngb3;Impg1;Impg2;Lrat;Rd3;Rdh12;Rom1;Rpgrip1;Tulp1
GO:0048871	multicellular organismal homeostasis	66	1.11e-16	3.61e-15	Abca4;Ache;Adora1;Adrb2;Akr1b3;Aqp1;Aqp4;Aqp7;Car2;Cav1;Ccn2;Cep290;Cngb1;Cnr1;Col2a1;Edn2;Ednrb;Foxc1;Foxc2;Gpr55;Il13;Lrrk1;Ltbp3;Mfn2;Neurod1;Nos3;Prkca;Ptger4;Rho;Rpe65;Tnf;Trpm8;Trpv1;Trpv4;Ush2a;Vegfa;Wdr36;Wfs1;Adrb1;Adrb3;Alms1;Bax;Bbs1;Calca;Cd36;Cdh1;Ercc6;Gata1;Gja1;Il1a;Il1b;Il6;Mlxipl;Nf1;Pik3ca;Sod1;Tlr4;Tulp1;Yap1;Adipoq;Bcl2;Ccr5;Lgr4;Ptpn11;Smo;Tfap2b
GO:0048545	response to steroid hormone	57	2.22e-16	6.22e-15	Agtr1b;Aif1;Akap13;Aqp1;Bche;Bdnf;Calcr;Car2;Cav1;Ccn2;Col1a1;Cryaa;Edn1;Epo;Gdnf;Heyl;Il10;Il17a;Isl1;Kcnma1;Lox;Nefl;Nr2e3;Ntrk2;Padi2;Pou4f2;Ppara;Ptgds;Ptger2;Rhoa;Serpinf1;Sfrp1;Sparc;Tcf21;Tgfb2;Tnf;Bmp4;Bmp7;Ep300;Esr1;Fas;Fkbp4;Fos;Gstp1;Il6;Maob;Pik3r1;Tgfb1;Tgfbr2;Yap1;Adipoq;Anxa3;Bad;Bcl2;Esr2;Hspd1;Txnip
GO:0070371	ERK1 and ERK2 cascade	56	2.22e-16	6.22e-15	Ace2;Angpt1;Apoe;Axl;C3;Calcr;Cav1;Ccn2;Cd4;Chil1;Ednra;Epo;Flt1;Fn1;Gcg;Gpnmb;Gpr55;Icam1;Map3k12;Mertk;Ngf;Ntrk2;P2ry6;Prkca;Ptger4;Tek;Tgfbr3;Trpv4;Vegfa;Vegfb;App;Bmp4;Ccl12;Cd36;Cysltr2;Epor;Esr1;Fgf10;Fgf2;Fgf23;Fgfr2;Gstp1;Il1a;Il1b;Il6;Jun;Ntrk1;Pten;Ptpn22;Tgfb1;Timp3;Tlr2;Tlr4;Adipoq;Esr2;Ptpn11
GO:0060485	mesenchyme development	48	2.22e-16	6.22e-15	Cfl1;Col1a1;Edn1;Ednra;Ednrb;Fn1;Foxc1;Foxc2;Gdnf;Grem1;Heyl;Isl1;Loxl2;Loxl3;Nkx2-1;Nos3;Olfm1;Pax2;Pax6;Pitx2;Rtn4;Sfrp1;Six1;Tcf21;Tgfb2;Tgfbr3;Vegfa;Acvr1;Bmp4;Bmp7;Dag1;Fgf10;Fgfr2;Flna;Gja1;Il1b;Mtor;Ovol2;Pten;Smad2;Tgfb1;Tgfbr1;Tgfbr2;Twist1;Yap1;Bcl2;Shh;Smo
GO:0035150	regulation of tube size	37	2.22e-16	6.22e-15	Ace;Adora1;Adora2a;Adora2b;Adrb2;Agtr1b;Apoe;Cav1;Crp;Edn1;Edn2;Ednra;Ednrb;Foxc1;Foxc2;Gucy1a1;Htr1a;Icam1;Kcnma1;Mgll;Nos1;Nos3;P2ry2;Rhoa;Tgfbr3;Adrb1;Adrb3;Akt1;Calca;Cbs;Gja1;Kng1;Mmp2;Sod1;Esr2;Ptgs1;Sod2
GO:0072503	cellular divalent inorganic cation homeostasis	68	5.55e-16	1.5e-14	Adora1;Adrb2;Apoe;Cacna2d1;Calb1;Calb2;Calcr;Cav1;Cd4;Cngb1;Cnr1;Cx3cr1;Edn1;Edn2;Ednra;Ednrb;Epo;Gnat2;Gpr18;Gpr55;Ibtk;Il13;Il2;Ngf;Nos1;Ocm;P2ry2;P2ry6;Pde6b;Prkca;Ptger1;Ptger2;Ptger4;Ptgfr;Pvalb;Tgfb2;Tgm2;Thy1;Tmco1;Trpm8;Trpv1;Trpv4;Wfs1;Adrb1;App;Asph;Bak1;Bax;Bmp4;Calca;Ccl12;Cd36;Chd7;Cln3;Cxcr3;Drd3;Epor;Esr1;Fgf2;Gja1;Il1b;Kng1;Nmb;Slc39a14;Tac1;Tgfb1;Bcl2;Ccr5
GO:0042063	gliogenesis	51	8.88e-16	2.19e-14	Adora2a;Clu;Cntf;Efemp1;Enpp2;Fn1;Gap43;Gfap;Ifng;Lingo1;Myoc;Myrf;Nkx2-1;Ntf3;Ntrk2;Omg;Pax2;Pax6;Pitx3;Rhoa;Rtn4;Tgfb2;Tnf;Vtn;Akt1;App;Bmp4;Ccl12;Cdh2;Cdkn2b;Dag1;Drd3;Fas;Fgf10;Fgf2;Gstp1;Il1b;Il6;Lrp2;Mag;Mtor;Nf1;Pten;Sod1;Tgfb1;Tlr2;Tlr4;Eef2;Ptpn11;Shh;Smo
GO:0097305	response to alcohol	45	8.88e-16	2.19e-14	Abca1;Car3;Cnr1;Il2;ND4;Nefl;P2ry6;Prkca;Ptger2;Ptger4;Ptgfr;Rhoa;Sfrp1;Sparc;Tgfbr3;Tjp1;Akt1;Bak1;Bcl2l1;Cat;Cdh1;Dag1;Drd3;Efna5;Fos;Gstp1;Maob;Ptch1;Pten;Rpl15;Smad2;Sod1;Tgfb1;Tgfbr1;Tgfbr2;Tlr4;Adipoq;Bad;Bcl2;Ccr5;Eef2;Ogg1;Shh;Smo;Sod2
GO:0009612	response to mechanical stimulus	42	8.88e-16	2.19e-14	Angpt2;Aqp1;Casp2;Cav1;Chil1;Col11a1;Col1a1;Edn1;Ednra;Kcnk2;Meis2;Nos1;Nos3;Pax2;Ptger4;Rhoa;Slc1a3;Tnf;Tnfsf14;Akt1;Bak1;Cd36;Col3a1;Cxcl12;Dag1;Dcn;Fos;Gja1;Il1b;Il6;Jun;Mag;Mmp2;Ntrk1;Ptch1;Sox2;Tgfb1;Tgfbr2;Tlr4;Bad;Ptpn11;Txnip
GO:0090130	tissue migration	48	2.22e-15	5.3e-14	Angpt1;Angpt2;Apoe;Aqp1;Card10;Cyp1b1;Enpp2;Foxc2;Glul;Grem1;Hspb1;Ifng;Loxl2;Nos3;Prkca;Rhoa;Rock2;Rtn4;Serpinf1;Smoc2;Sparc;Tek;Tgfb2;Tgfbr3;Vegfa;Vegfc;Akt1;Angpt4;Bmp4;Ccbe1;Dcn;Fgf10;Fgf2;Grhl2;Jun;Mmp9;Mtor;Nf1;Pik3c2a;Pten;Tac1;Tgfb1;Tgfbr1;Tgfbr2;Anxa3;Apoa1;Ptpn11;Shh
GO:0007568	aging	50	2.89e-15	6.7e-14	Apoe;Casp2;Cav1;Ccn2;Cnr1;Cryaa;Cryab;Edn1;Ednrb;Epo;Il10;ND4;Opa1;Pitx3;Serpinf1;Slc1a2;Timp1;Adrb3;Akt1;App;ATP6;Bak1;Calca;Cat;Cdkn1a;Cdkn2a;Cdkn2b;Dag1;Dcn;Fgf2;Fos;Il6;Jun;Kl;Mmp2;Mmp9;Mtor;Ntrk1;Pten;Sod1;Tgfb1;Tgfbr2;Trex1;Trp53;Twist1;Bcl2;Becn1;Eef2;Ogg1;Sod2
GO:0017038	protein import	41	1.2e-14	2.7e-13	Angpt1;Apoe;Cfl1;Clu;Ifng;Six3;Tek;Tnf;Adar;Akt1;Bmp4;Cd36;Cdh1;Cdkn1a;Ep300;Flna;Heatr3;Il6;Lrp2;Nf1;Pex1;Pex10;Pex12;Pex13;Pex14;Pex16;Pex19;Pex2;Pex26;Pex3;Pex5;Pex6;Pik3r1;Ptpn22;Tgfb1;Trp53;Txn1;Hspd1;Shh;Smo;Txnip
GO:0060562	epithelial tube morphogenesis	54	1.33e-14	2.92e-13	Agtr1b;Angpt1;Cep290;Cfl1;Col4a1;Edn1;Ednra;Flt1;Foxc2;Gdnf;Grem1;Lhx2;Mgp;Nkx2-1;Opa1;Pax2;Pgf;Pitx2;Rhoa;Rock2;Sfrp1;Six1;Tcf21;Tek;Tgfb2;Tnf;Vegfa;Acvr1;Bmp4;Bmp7;Cxcl12;Dag1;Esr1;Fgf10;Fgf2;Fgfr2;Gja1;Grhl2;Gzf1;Lrp2;Lrp5;Mthfr;Ovol2;Ptch1;Rps7;Sox2;Tgfb1;Tgfbr2;Twist1;Yap1;Bcl2;Lgr4;Shh;Smo
GO:2000027	regulation of animal organ morphogenesis	38	2.38e-14	5.08e-13	Agtr1b;Bdnf;Cntf;Edn1;Ednra;Foxc1;Foxc2;Gdnf;Grem1;Ifng;Isl1;Pax2;Sfrp1;Six1;Tgfb2;Tnf;Vegfa;Acvr1;Bax;Bcor;Bmp4;Bmp7;Cdh1;Cdkn2a;Esr1;Fgf10;Fgf2;Fgfr2;Tgfb1;Tgfbr1;Tgfbr2;Twist1;Bcl2;Gli1;Hgf;Lgr4;Shh;Smo
GO:0018212	peptidyl-tyrosine modification	54	2.73e-14	5.69e-13	Ace;Adora1;Angpt1;Axl;Cav1;Cav2;Cd4;Cntf;Ednra;Efemp1;Enpp2;Epo;Flt1;Gdnf;Grem1;Ibtk;Icam1;Ifng;Il13;Il2;Ins2;Isl1;Lrrk1;Mertk;Ntf3;Ntrk2;Prkca;Ptger4;Sfrp1;Tek;Thy1;Vegfa;Vegfb;Vtn;Angpt4;App;Cd36;Efna5;Ercc6;Fgf10;Fgfr2;Gata1;Il6;Mtor;Ncapg2;Ntrk1;Pak2;Ptpn22;Rasa1;Tgfb1;Tlr4;Trp53;Adipoq;Hgf
GO:0061458	reproductive system development	63	5e-14	1.01e-12	Angpt1;Axl;Casp2;Edn2;Foxc1;Fzd4;Icam1;Il10;Mertk;Ndp;Nefh;Nkx2-1;Nos3;Pitx2;Ptger4;Ren1;Serpinf1;Sfrp1;Tcf21;Tgfb2;Vegfa;Akt1;Bak1;Bax;Bcl2l1;Bmp4;Bmp7;Cdh1;Chd7;Col9a3;Dcn;Epor;Erf;Esr1;Fgf10;Fgfr2;Fkbp4;Flna;Gata1;Gja1;Grhl2;Il1a;Lrp2;Mmp19;Mmp2;Nos2;Ntrk1;Ovol2;Plg;Ptch1;Pten;Sod1;Sox2;Sry;Tgfbr1;Bcl2;Cdkn1b;Esr2;Gli1;Lgr4;Mas1;Ptpn11;Shh
GO:0003007	heart morphogenesis	44	6e-14	1.19e-12	Angpt1;Col11a1;Col2a1;Col5a1;Epo;Foxc1;Foxc2;Heyl;Isl1;Nos3;Olfm1;Pitx2;Pou4f1;Rtn4;Six1;Tek;Tgfb2;Tgfbr3;Ube4b;Vegfa;Acvr1;Bmp4;Bmp7;Chd7;Epor;Fgfr2;Flna;Gja1;Grhl2;Jun;Lrp2;Mtor;Ovol2;Ptch1;Tgfb1;Tgfbr1;Tgfbr2;Trex1;Trp53;Twist1;Yap1;Atf2;Shh;Smo
GO:2001057	reactive nitrogen species metabolic process	24	6.32e-14	1.22e-12	Aif1;Cav1;Clu;Crp;Cx3cr1;Cyp1b1;Icam1;Ifng;Il10;Nos1;Nos3;Tnf;Trpv1;Akt1;Cd36;Epor;Esr1;Il1b;Il6;Mtor;Nos2;Tlr2;Tlr4;Sod2
GO:0001505	regulation of neurotransmitter levels	53	1.04e-13	1.97e-12	Ache;Adora2a;Adora2b;Adrb2;Aif1;Bche;Cav1;Clu;Cnr1;Crp;Cx3cr1;Cyp1b1;Cyp2d22;Dnm1l;Gdnf;Gfap;Htr1a;Icam1;Ifng;Il10;Ngf;Nos1;Nos3;Nrn1;Ntrk2;P2ry2;Prkca;Ptger4;Slc17a6;Slc1a1;Slc1a2;Slc1a3;Slc6a2;Sncg;Tnf;Trpv1;Akt1;Bcl2l1;Cd36;Cln3;Comt;Drd3;Epor;Esr1;Il1b;Il6;Maob;Mtor;Nf1;Nos2;Tlr2;Tlr4;Sod2
GO:0061564	axon development	61	1.18e-13	2.18e-12	Ache;Apbb2;Apoe;Bdnf;Cnr1;Cntf;Dpysl2;Fn1;Gap43;Gdnf;Isl1;Lhx2;Limk1;Mgll;Nefh;Nefl;Ngf;Nkx2-1;Nrn1;Ntf3;Ntrk2;Ocm;Olfm1;Omg;Pax6;Pou4f2;Pou4f3;Prkca;Rab8a;Rtn4;Tgfb2;Thy1;Vax2;Vegfa;Wdr36;App;B3gnt2;B4gat1;Bmp7;Cdh11;Cdh2;Cdkl5;Cxcl12;Dag1;Efna5;Ep300;Fgfr2;Jun;Mag;Mmp2;Ntrk1;Ptch1;Pten;Xylt1;Anapc2;Apoa1;Bcl2;Ccr5;Ptpn11;Shh;Smo
GO:0007548	sex differentiation	46	1.92e-13	3.46e-12	Angpt1;Axl;Casp2;Edn2;Foxc1;Fzd4;Icam1;Mertk;Nefh;Nkx2-1;Nos3;Pitx2;Ptger4;Ren1;Sfrp1;Smad9;Tcf21;Tgfb2;Vegfa;Bak1;Bax;Bcl2l1;Bmp4;Chd7;Col9a3;Esr1;Fgf10;Fkbp4;Flna;Gata1;Il1a;Lrp2;Mmp19;Mmp2;Nos2;Ntrk1;Sod1;Sox2;Sry;Tgfbr1;Bcl2;Esr2;Lgr4;Mas1;Ptpn11;Shh
GO:0071496	cellular response to external stimulus	48	2.73e-13	4.81e-12	Adora2b;Aif1;Alb;Aqp1;Axl;Casp2;Cav1;Col1a1;Dnm1l;Ednra;Glul;Hsp90b1;Nos1;Nos3;Pax2;Ptger4;Sfrp1;Slc1a2;Tnfsf14;Trpv1;Akt1;Bak1;Cdkn1a;Cdkn2b;Comt;Dag1;Fas;Fgf23;Fos;Gja1;Gstp1;Il1b;Il6;Jun;Mag;Mmp9;Mtor;Pik3c2a;Sod1;Tgfb1;Tlr4;Trp53;Txn2;Bad;Bcl2;Becn1;Map1lc3a;Ptpn11
GO:0003014	renal system process	27	2.86e-13	4.94e-12	Ace;Adora1;Adora2a;Adrb2;Akr1b3;Aqp1;Aqp4;Aqp7;Edn1;Ednra;Ednrb;Kcnma1;Ptger4;Ren1;Rhoa;Trpv1;Wfs1;Adrb1;Bmp4;Comt;Drd3;Gja1;Rrm2b;Tac1;Adipoq;Bcl2;Tfap2b
GO:0046530	photoreceptor cell differentiation	22	6.03e-13	1.02e-11	Cep290;Cnga3;Cngb1;Cntf;Crb1;Gnat2;Nr2e3;Nrl;Ntrk2;Olfm3;Pax6;Rpe65;Rpgr;Thy1;Vegfa;Alms1;Bbs1;C1qtnf5;Rom1;Rpgrip1;Tulp1;Shh
GO:0007517	muscle organ development	53	8.43e-13	1.4e-11	Adrb2;Angpt1;Bdnf;Cav1;Cav2;Cntf;Col11a1;Cryab;Edn1;Eln;Epo;Foxc1;Foxc2;Grem1;Heyl;Isl1;Kcnk2;Pitx2;Pou4f1;Ppara;Rhoa;Six1;Tcf21;Tgfb2;Tgfbr3;Ube4b;Adrb1;Bmp4;Chd7;Col3a1;Dcn;Ep300;Epor;Fgf2;Fgfr2;Fos;Gja1;Il6;Large1;Lrp2;Mtor;Nf1;Pten;Tgfb1;Tgfbr1;Tgfbr2;Twist1;Yap1;Bcl2;Eef2;Gli1;Shh;Smo
GO:0032103	positive regulation of response to external stimulus	44	8.99e-13	1.46e-11	Ace;Adora2b;Aif1;C3;Cnr1;Cntf;Edn1;Edn2;Ednra;Fn1;Hspb1;Il17a;Ntf3;Ocm;Optn;Pgf;Prkca;Ptger4;Smoc2;Tbk1;Tgm2;Tnf;Tnfsf14;Trpv4;Vegfa;Vegfb;Vegfc;Vegfd;App;Cxcl12;Cxcr3;Fgf10;Fgf2;Il1b;Il6;Plg;Rps19;Tac1;Tgfb1;Tlr2;Tlr4;Ccr5;Hspd1;Shh
GO:0104004	cellular response to environmental stimulus	44	1.92e-12	3.05e-11	Akr1b3;Aqp1;Casp2;Cav1;Col1a1;Cryab;Ednra;Epo;Nos1;Nos3;Opn4;Pax2;Ptger4;Rho;Rpe65;Rpgr;Rs1;Sfrp1;Tank;Tnfsf14;Trpv1;Trpv4;Akt1;Bak1;Bax;Bcl2l1;Cdkn1a;Dag1;Ep300;Gja1;Gna11;Il1b;Mag;Pik3r1;Pten;Rpl26;Tgfb1;Tlr4;Trex1;Trp53;Yap1;Bad;Ccnd2;Ptpn11
GO:0002237	response to molecule of bacterial origin	50	2.66e-12	4.15e-11	Abca1;Ace;Axl;Capn2;Cnr1;Cx3cr1;Cyp1a2;Edn1;Ednra;Ednrb;Epo;Ifng;Il10;Nkx2-1;Nos1;Nos3;Prkca;Ptger1;Ptger2;Ptger4;Ptgfr;Ren1;Rhoa;Sparc;Tjp1;Tnf;Trpv4;Akt1;Ccl12;Cd36;Comt;Dcn;Fgf10;Fos;Gja1;Gstp1;Il1b;Il6;Jun;Maob;Nos2;Prpf8;Ptpn22;Tac1;Tgfb1;Tlr2;Tlr4;Ccr5;Hspd1;Sod2
GO:1901652	response to peptide	59	3.56e-12	5.46e-11	Adrb2;Agtr1b;Akr1b3;Cacna2d1;Capn1;Car2;Cav1;Cav2;Ccn2;Cfl1;Col1a1;Crygd;Edn1;Ednrb;Fbn1;Foxc2;Il10;Ins2;Nefl;Nos1;Opa1;Pou4f2;Ppara;Prkca;Rab8a;Rock1;Rock2;Rpe65;Sparc;Tgfbr3;Timp1;Trpv1;Trpv4;Akt1;App;Bmp7;Cat;Cd36;Dag1;Gja1;Gstp1;Il1b;Il6;Kl;Lrp5;Mtor;Pik3r1;Pten;Ptpn22;Serpina1a;Srsf3;Tgfb1;Tlr4;Trp53;Adipoq;Apoc3;Cdkn1b;Mas1;Ptpn11
GO:0050727	regulation of inflammatory response	46	4.57e-12	6.87e-11	Ace;Adora1;Adora2a;Adora2b;Adrb2;Apoe;C3;Calcrl;Cdh5;Cfh;Cnr1;Cx3cr1;Ednra;Ednrb;Il10;Il17a;Il2;Ins2;Isl1;Mgll;Ppara;Prkca;Ptger4;Serpinf1;Tgm2;Tnf;Trpv4;App;Bap1;Esr1;Gstp1;Il1b;Il2ra;Il6;Nos2;Rps19;Tac1;Tlr2;Tlr4;Trex1;Adipoq;Apoa1;Ccr5;Hgf;Hspd1;Mas1
GO:0050900	leukocyte migration	46	5.73e-12	8.46e-11	Adora1;Aif1;Capn1;Cx3cr1;Edn1;Edn2;Ednra;Ednrb;Flt1;Gpr18;Grem1;Icam1;Ifng;Il17a;Padi2;Pgf;Prkca;Ptger4;Rhoa;Rock1;Tgfb2;Thy1;Tnf;Tnfsf14;Trpv4;Vegfa;Vegfb;Vegfc;Vegfd;Akt1;App;Calca;Ccl12;Cxcl12;Cxcr3;Gbf1;Il1a;Il1b;Lyst;Mmp9;Plg;Ptpn22;Rps19;Tgfb1;Tlr2;Trp53
GO:0001501	skeletal system development	60	7.97e-12	1.16e-10	Akap13;Ccn2;Coch;Col11a1;Col1a1;Col2a1;Edn1;Efemp1;Fbn1;Fbn2;Foxc1;Foxc2;Grem1;Loxl2;Lrrk1;Ltbp3;Lum;Mgp;Myoc;Pitx2;Prkca;Ptger4;Rflna;Rhoa;Sfrp1;Sh3pxd2b;Six1;Smad9;Sparc;Tgfb2;Tgfbi;Timp1;Trpv4;Vegfa;Bbs1;Bmp4;Bmp7;Cbs;Chd7;Col3a1;Ep300;Fgf2;Fgfr2;Gna11;Gnaq;Grhl2;Lrp5;Maf;Mmp2;Mmp9;Smad2;Tgfb1;Tgfbr1;Tgfbr2;Twist1;Xylt1;Zeb1;Mbl2;Ptpn11;Shh
GO:0060537	muscle tissue development	53	3.52e-11	5.02e-10	Adrb2;Akap13;Angpt1;Bdnf;Cav1;Cav2;Col11a1;Edn1;Eln;Epo;Foxc1;Foxc2;Grem1;Heyl;Isl1;Kcnk2;Pitx2;Pou4f1;Ppara;Rhoa;Six1;Tcf21;Tgfb2;Tgfbr3;Ube4b;Vegfa;Acvr1;Adrb1;Bmp4;Bmp7;Chd7;Col3a1;Dcn;Ep300;Epor;Fgf2;Fgfr2;Fos;Gja1;Lrp2;Mtor;Nf1;Pten;Tgfb1;Tgfbr1;Tgfbr2;Twist1;Yap1;Bcl2;Eef2;Gli1;Shh;Smo
GO:0045927	positive regulation of growth	41	4.34e-11	6.08e-10	Adrb2;Apoe;Bdnf;C3;Cfl1;Cntf;Cryaa;Edn1;Fn1;Limk1;Ngf;Ocm;Pou4f2;Ptger4;Rftn1;Rhoa;Sfrp1;Sh3pxd2b;Tgfb2;Tgfbr3;Vegfa;Wfs1;Adrb1;Akt1;Cdkl5;Chd7;Cxcl12;Efna5;Ep300;Exosc2;Fgf2;Fgfr2;Mtor;Pex5;Tgfbr1;Tgfbr2;Yap1;Anapc2;Bcl2;Gli1;Smo
GO:0032355	response to estradiol	27	5.01e-11	6.9e-10	Ccn2;Col1a1;Cryab;Cyp1a2;Il10;Nos3;Pou4f1;Prkca;Ptgfr;Sfrp1;Bmp7;Cat;Esr1;Fgf10;Gja1;Gstp1;Il6;Mmp2;Ptch1;Pten;Tgfb1;Bad;Cdkn1b;Eef2;Esr2;Ogg1;Txnip
GO:0071559	response to transforming growth factor beta	35	5.16e-11	6.98e-10	Adamtsl2;Cav1;Cav2;Cdh5;Col1a1;Cx3cr1;Edn1;Fbn1;Fbn2;Fermt2;Gdnf;Ltbp1;Ltbp3;Nkx2-1;Nos3;Rock1;Rock2;Sfrp1;Smad9;Tgfb2;Tgfbr3;Acvr1;Cdkn2b;Col3a1;Ep300;Fos;Fut8;Jun;Ovol2;Smad2;Tgfb1;Tgfbr1;Tgfbr2;Trp53;Zeb1
GO:0009314	response to radiation	53	6.05e-11	8.05e-10	Angpt2;Aqp1;Best1;Cngb1;Cryaa;Cryab;Gnat2;Grm6;Mapk10;Meis2;Opn4;Pde6b;Rcvrn;Rho;Rpe65;Rpgr;Rs1;Sfrp1;Slc1a2;Slc1a3;Tank;Ube4b;Akt1;App;Bak1;Bax;Bcl2l1;Cat;Cdkn1a;Col3a1;Drd3;Ep300;Ercc6;Fos;Jun;Lrp2;Lrp5;Mtor;Nf1;Ntrk1;Pik3r1;Rpl26;Tgfb1;Trex1;Trp53;Tulp1;Txn1;Tyr;Yap1;Bcl2;Ccnd2;Ogg1;Sod2
GO:0016049	cell growth	57	6.69e-11	8.76e-10	Akap13;Apbb2;Apoe;Bdnf;Ccn2;Cfl1;Cntf;Cryaa;Cryab;Dpysl2;Edn1;Fbln5;Fn1;Grem1;Hspa1a;Lhx2;Limk1;Mgll;Ngf;Nrn1;Ocm;Olfm1;Omg;Pou4f2;Pou4f3;Ppara;Rhoa;Rtn4;Sfrp1;Tgfb2;Vegfa;Wdr36;Adrb1;Akt1;App;Bap1;Cdkl5;Cdkn1a;Cdkn2a;Crim1;Cxcl12;Efna5;Ep300;Exosc2;Gja1;Mag;Mtor;Sbf1;Tgfb1;Tgfbr1;Tgfbr2;Trp53;Anapc2;Bcl2;Ccr5;Cdkn1b;Smo
GO:0007031	peroxisome organization	14	7.91e-11	1.02e-09	Dnm1l;Pex1;Pex10;Pex11b;Pex12;Pex13;Pex14;Pex16;Pex19;Pex2;Pex26;Pex3;Pex5;Pex6
GO:0060541	respiratory system development	37	9.03e-11	1.15e-09	Ace;Adamtsl2;Ccn2;Chil1;Cyp1a2;Edn2;Fndc3b;Lox;Loxl3;Ltbp3;Mgp;Nkx2-1;Nos3;Pitx2;Six1;Slc23a1;Sparc;Tcf21;Tnf;Vegfa;Aldh1a3;Bmp4;Ccbe1;Chd7;Dag1;Ep300;Fgf10;Fgf2;Fgfr2;Grhl2;Hsd11b1;Smad2;Sox2;Tgfbr2;Yap1;Gli1;Shh
GO:0022612	gland morphogenesis	28	9.56e-11	1.19e-09	Capn1;Cav1;Ifng;Pax6;Sfrp1;Tgfb2;Tgm2;Tnf;Bax;Bmp4;Bmp7;Cdh1;Cdkn2a;Dag1;Esr1;Fgf10;Fgfr2;Il6;Lrp5;Mmp2;Ptch1;Tgfb1;Tgfbr2;Bcl2;Esr2;Gli1;Hgf;Shh
GO:0060560	developmental growth involved in morphogenesis	38	1e-10	1.23e-09	Apoe;Bdnf;Cfl1;Cntf;Dpysl2;Fn1;Lhx2;Limk1;Mgll;Ngf;Nrn1;Ocm;Olfm1;Omg;Pou4f2;Pou4f3;Rtn4;Sfrp1;Six1;Vegfa;Wdr36;App;Bmp4;Cdkl5;Cxcl12;Efna5;Ep300;Esr1;Fgf10;Fgfr2;Mag;Tgfb1;Tgfbr2;Yap1;Anapc2;Ccr5;Shh;Smo
GO:0097191	extrinsic apoptotic signaling pathway	35	1.32e-10	1.59e-09	Casp2;Cav1;Col2a1;Gdnf;Icam1;Ifng;Il2;Ngf;Rock2;Sfrp1;Tgfb2;Tnf;Acvr1;Bak1;Bax;Bcl2l1;Bmp4;Fas;Fgf10;Gata1;Gstp1;Il1a;Il1b;Nf1;Pak2;Pik3r1;Pten;Tgfb1;Tgfbr1;Timp3;Yap1;Bad;Bcl2;Bex3;Hgf
GO:0045785	positive regulation of cell adhesion	49	1.33e-10	1.59e-09	Aif1;Angpt1;Capn1;Cav1;Cd4;Cfl1;Col8a1;Enpp2;Epo;Fbln2;Fn1;Foxc2;Icam1;Ifng;Il2;Mip;Myoc;Prkca;Ptger4;Rhoa;Rock1;Smoc2;Tek;Tgfb2;Tgm2;Thy1;Tnf;Tnfsf14;Vegfa;Vtn;Bmp7;Cd36;Cdh1;Cxcl12;Dag1;Flna;Il1b;Il2ra;Il6;Nck2;Ptpn22;Sox2;Tgfb1;Tgfbr2;Apoa1;Bad;Ccr5;Hspd1;Shh
GO:0030856	regulation of epithelial cell differentiation	27	1.49e-10	1.75e-09	Cav1;Cdh5;Foxc1;Foxe3;Gdnf;Ifng;Pax2;Pax6;Rock1;Rock2;Tgfb2;Tnf;Vegfa;Bmp4;Grhl2;Il1a;Il1b;Ovol2;Ptch1;Sox2;Tgfbr1;Yap1;Zeb1;Adipoq;Bad;Cdkn1b;Smo
GO:0050954	sensory perception of mechanical stimulus	31	1.59e-10	1.84e-09	Aqp4;Cabp2;Coch;Col11a1;Col1a1;Col2a1;Fzd4;Icam1;Ifng;Kcnma1;Pou4f2;Pou4f3;Six1;Slc1a3;Tjp1;Tnf;Trpv1;Ush2a;Wfs1;Alms1;Cdh1;Chd7;Cxcl12;Lrp2;Mbp;Ntrk1;Sod1;Sox2;Tlr4;Cdkn1b;Sod2
GO:0007584	response to nutrient	34	1.68e-10	1.92e-09	Abca1;Agtr1b;Bche;Cnr1;Col1a1;Cyp24a1;Epo;Hsp90b1;Panx1;Pitx2;Sfrp1;Sparc;Trpv1;Asph;Bmp7;Cat;Cbs;Cdkn2b;Fgf23;Gstp1;Il1b;Lrat;Mtor;Pten;Sod1;Tgfb1;Tgfbr2;Tyr;Adipoq;Becn1;Eef2;Hspd1;Ogg1;Sod2
GO:0007162	negative regulation of cell adhesion	39	1.73e-10	1.95e-09	Adora2a;Adrb2;Angpt1;Angpt2;Cfl1;Col1a1;Cyp1b1;Enpp2;Fzd4;Gpnmb;Il10;Il2;Loxl3;Myoc;Ppara;Rhoa;Trpv4;Vegfa;Akt1;Bmp4;Cdh1;Cdkn2a;Cxcl12;Efna5;Gstp1;Il2ra;Mbp;Mmp2;Nf1;Pik3r1;Plg;Pten;Ptpn22;Rasa1;Tgfb1;Adipoq;Apoa1;Ptpn11;Shh
GO:0030323	respiratory tube development	34	2.5e-10	2.78e-09	Ace;Adamtsl2;Ccn2;Chil1;Cyp1a2;Edn2;Fndc3b;Lox;Loxl3;Ltbp3;Mgp;Nkx2-1;Nos3;Pitx2;Slc23a1;Sparc;Tcf21;Tnf;Vegfa;Bmp4;Ccbe1;Dag1;Ep300;Fgf10;Fgf2;Fgfr2;Grhl2;Hsd11b1;Smad2;Sox2;Tgfbr2;Yap1;Gli1;Shh
GO:0097237	cellular response to toxic substance	36	2.8e-10	3.07e-09	Akr1b3;Apoe;Aqp1;Axl;Capn1;Cfl1;Cyp1b1;Fbln5;Il10;Ngb;Nos3;Pax2;Pxdn;Tnf;Txnrd2;Cat;Cd36;Cdkn2a;Epor;Gsto2;Gstp1;Il6;Ntrk1;Pten;Pycr1;Sod1;Trp53;Txn1;Apoa4;Bad;Becn1;Gstm2;Hgf;Map1lc3a;Ptgs1;Sod2
GO:0099177	regulation of trans-synaptic signaling	56	2.93e-10	3.13e-09	Adora1;Adora2a;Adora2b;Adrb2;Apoe;Bche;Bdnf;Calb1;Calb2;Car2;Car7;Cfl1;Cnr1;Cx3cr1;Dnm1l;Edn1;Gdnf;Gfap;Glul;Grm6;Gucy1a1;Gucy1b1;Htr1a;Ifng;Mgll;Mtmr2;Ngf;Nos1;Nrn1;Ntf3;Ntf5;Ntrk2;P2ry2;Prkca;Ptger4;Rab8a;Slc1a3;Sncg;Tnf;Adrb1;App;Bcl2l1;Cdh1;Cdh11;Cdh2;Il1b;Mmp9;Mtor;Nf1;Ntrk1;Plg;Pten;Tac1;Adipoq;Anapc2;Sqstm1
GO:0051098	regulation of binding	48	2.94e-10	3.13e-09	Ace;Adrb2;Angpt1;Apoe;Bdnf;Cav1;Foxc1;Gcg;Ifng;Il10;Ins2;Isl1;Lhx2;Neurod1;Ngf;Pax6;Pitx2;Pou4f1;Ppara;Rock1;Tgfb2;Tgfbr3;Vtn;Akt1;App;Bak1;Bax;Bmp4;Cd36;Cdkn2a;Eno1;Ep300;Gata1;Jun;Mmp9;Pex14;Pex19;Rpl11;Smad2;Tgfb1;Tgfbr1;Tlr4;Twist1;Txn1;Adipoq;Bcl2;Pon1;Smo
GO:0019233	sensory perception of pain	27	2.97e-10	3.13e-09	Ace;Adora1;Adrb2;Aqp1;Cnr1;Edn1;Ednra;Ednrb;Il10;Mgll;Ngf;Nos1;P2ry2;Rtn4;Tnf;Trpv1;Adrb1;Calca;Comt;Cxcl12;Il1a;Mtor;Ntrk1;Pomk;Tac1;Tlr4;Ptgs1
GO:1902742	apoptotic process involved in development	14	4.95e-10	5.16e-09	Cryaa;Cryab;Foxc1;Foxc2;Pax2;Six3;Tgfb2;Tgfbr3;Bak1;Bax;Bmp4;Bmp7;Cdkn2a;Lrp5
GO:0051090	regulation of DNA-binding transcription factor activity	47	5.38e-10	5.53e-09	Bdnf;Clu;Cx3cr1;Cyp1b1;Edn1;Fzd4;Grem1;Heyl;Icam1;Il10;Ins2;Ndp;Neurod1;Ngf;Pou4f1;Tax1bp1;Tgfbr3;Tnf;Trim31;Vegfa;Wfs1;4930447C04Rik;Akt1;App;Cat;Cd36;Cdkn2a;Ep300;Esr1;Flna;Il1b;Il6;Lrp5;Ntrk1;Pex14;Ptch1;Pten;Rpl11;Tgfb1;Tlr2;Tlr4;Twist1;Anxa3;Atf2;Esr2;Shh;Smo
GO:0061448	connective tissue development	39	8.15e-10	8.28e-09	Ccn2;Coch;Col11a1;Col1a1;Col2a1;Col5a1;Edn1;Efemp1;Foxc2;Grem1;Ifng;Loxl2;Ltbp3;Lum;Mgp;Pou4f2;Prkca;Rflna;Sh3pxd2b;Smad9;Tgfb2;Tgfbi;Timp1;Trpv4;Bbs1;Bmp4;Bmp7;Cbs;Ep300;Fgf2;Lrp5;Maf;Pik3ca;Tgfb1;Tgfbr1;Tgfbr2;Zeb1;Atf2;Mbl2
GO:2001233	regulation of apoptotic signaling pathway	48	9.32e-10	9.34e-09	Adora2a;Casp2;Cav1;Clu;Col2a1;Cx3cr1;Dnm1l;Epo;Gdnf;Hspb1;Icam1;Opa1;Parl;Sfrp1;St18;Tgfb2;Tnf;Wfs1;Acvr1;Akt1;Bak1;Bax;Bcl2l1;Bmp4;Cxcl12;Fas;Fgf10;Gata1;Gstp1;Il1b;Mmp9;Nck2;Nf1;Pak2;Pten;Rpl11;Rpl26;Rps7;Rrm2b;Sod1;Tgfbr1;Timp3;Trp53;Yap1;Bad;Bcl2;Hgf;Sod2
GO:0009743	response to carbohydrate	36	1.29e-09	1.28e-08	Angpt2;Aqp4;Calcrl;Ccn2;Gcg;Glul;Icam1;Neurod1;Pax2;Prkca;Rhoa;Sarm1;Serpinf1;Sparc;Tjp1;Cat;Efna5;Ep300;Gja1;Gstp1;Il1b;Lrp5;Mafa;Mlxipl;Pik3ca;Pten;Smad2;Tgfb1;Tgfbr2;Txn2;Adipoq;Apoc3;Bad;Cdkn1b;Sod2;Txnip
GO:0051047	positive regulation of secretion	55	1.53e-09	1.49e-08	Adora1;Adora2a;Adora2b;Aqp1;Cnr1;Cntf;Dnm1l;Dpysl2;Edn1;Edn2;Ednrb;Gcg;Glul;Ifng;Il10;Il13;Il17a;Il2;Ins2;Isl1;P2ry2;Panx1;Pax6;Prkca;Ptger4;Rtn4;Tek;Tgfb2;Tnf;Trpv1;Trpv4;Vegfc;Adrb1;Bcl2l1;Cd36;Cxcl12;Drd3;Ep300;Gja1;Ifih1;Il1a;Il1b;Il6;Mbp;Nmb;Ptpn22;Tac1;Tgfb1;Tlr2;Tlr4;Twist1;Bad;Ccr5;Hspd1;Ptpn11
GO:0035690	cellular response to drug	45	1.96e-09	1.89e-08	Agtr1b;Aif1;Akr1b3;Aqp1;Axl;Capn1;Cfl1;Cyp1b1;Edn1;Gdnf;Gstm1;Gucy1b1;Hsp90b1;Il10;Ngb;Pax2;Ren1;Serpinf1;Sfrp1;Tnf;Trpv1;Bmp4;Cdh1;Cdkn2a;Efna5;Epor;Il1b;Il6;Nos2;Ntrk1;Pten;Ptpn22;Pycr1;Sod1;Tgfb1;Trex1;Trp53;Txn1;Adipoq;Bad;Becn1;Gstm3;Hgf;Map1lc3a;Sod2
GO:0048511	rhythmic process	40	2.49e-09	2.35e-08	Adora1;Adora2a;Alb;Atoh7;Axl;Bdnf;Casp2;Crx;Edn2;Enpp2;Fzd4;Kcnma1;Mapk10;Ngf;Nkx2-1;Nos3;Ntrk2;Opn4;Ppara;Ptgds;Ptger4;Rock2;Rpe65;Serpinf1;Six3;Drd3;Ep300;Esr1;Fas;Il6;Jun;Mmp19;Nos2;Ntrk1;Pten;Trp53;Twist1;Adipoq;Esr2;Lgr4
GO:0010721	negative regulation of cell development	44	2.49e-09	2.35e-08	Apoe;Bdnf;Cav1;Cntf;Ednrb;Efemp1;Fbn1;Gfap;Isl1;Lhx2;Lingo1;Pax6;Pitx3;Pou4f2;Ppara;Rflna;Rhoa;Rtn4;Six3;Thy1;Trpv1;Trpv4;App;Bmp4;Bmp7;Cdkn2b;Col3a1;Drd3;Efna5;Fas;Fkbp4;Flna;Il1a;Il1b;Mag;Nf1;Pten;Sox2;Tgfb1;Trp53;Xylt1;Bcl2;Ccr5;Shh
GO:0034330	cell junction organization	35	2.7e-09	2.52e-08	Ace;Ace2;Camsap3;Cav1;Cdh5;Cdh6;Cfl1;Enpp2;Fermt2;Fn1;Grem1;Myoc;Ocln;Plekha7;Prkca;Rhoa;Rock1;Rock2;Tek;Tgfb2;Thy1;Tnf;Trpv4;Vegfa;Cdh1;Cdh11;Cdh2;Efna5;Flna;Gja1;Grhl2;Pten;Tgfb1;Tgfbr1;Bcl2
GO:0043491	protein kinase B signaling	29	3.11e-09	2.87e-08	Angpt1;Axl;Calcr;Chil1;Cx3cr1;Ins2;Lingo1;Mertk;Mmp3;Myoc;Ntrk2;Pax2;Rtn4;Tek;Tnf;Vegfb;Akt1;Ccl12;Dag1;Drd3;Ep300;Fgf2;Il1b;Il6;Mtor;Pik3ca;Pten;Tgfb1;Tgfbr1
GO:0061383	trabecula morphogenesis	15	3.62e-09	3.3e-08	Col1a1;Fbn2;Grem1;Rhoa;Sfrp1;Tek;Tgfb2;Tgfbr3;Ube4b;Vegfa;Bmp7;Chd7;Mmp2;Ovol2;Tgfbr1
GO:0042326	negative regulation of phosphorylation	50	3.67e-09	3.31e-08	Ace2;Adora2a;Angpt1;Apoe;Cav1;Grem1;Hspb1;Ibtk;Il2;Lrrk1;Nos1;Ntf3;Pax6;Pip5kl1;Prkca;Rhoa;Sfrp1;Thy1;Adar;Akt1;Bak1;Bax;Bmp4;Bmp7;Cdkn1a;Cdkn2a;Cdkn2b;Dag1;Fktn;Gnaq;Gstp1;Il1b;Il6;Jun;Lrp5;Mlxipl;Mtor;Nck2;Nf1;Pten;Ptpn22;Tgfb1;Timp3;Tlr4;Twist1;Adipoq;Apoc3;Cdkn1b;Hgf;Mas1
GO:0022407	regulation of cell-cell adhesion	45	3.92e-09	3.5e-08	Adora2a;Adrb2;Aif1;Capn1;Cav1;Cd4;Epo;Gpnmb;Icam1;Ifng;Il10;Il2;Loxl3;Ppara;Prkca;Rhoa;Thy1;Tnf;Tnfsf14;Trpv4;Vegfa;Akt1;Bmp4;Bmp7;Cdh1;Cdkn2a;Cxcl12;Efna5;Gstp1;Il1b;Il2ra;Il6;Mbp;Nck2;Pik3r1;Ptpn22;Sox2;Tgfb1;Tgfbr2;Adipoq;Apoa1;Bad;Ccr5;Hspd1;Shh
GO:0031589	cell-substrate adhesion	40	4.03e-09	3.56e-08	Angpt1;Angpt2;Axl;Camsap3;Ccn2;Cfl1;Col1a1;Col8a1;Enpp2;Epdr1;Fbln2;Fermt2;Fn1;Fndc3b;Fzd4;Grem1;Mertk;Myoc;Rhoa;Rock1;Sfrp1;Smoc2;Tek;Thy1;Vegfa;Vtn;Antxr1;Cd36;Cdkn2a;Col3a1;Dag1;Efna5;Flna;Nf1;Pik3r1;Plg;Pten;Rasa1;Apoa1;Bcl2
GO:1901654	response to ketone	31	5.24e-09	4.58e-08	Agtr1b;Akr1b3;Aqp1;Car9;Cav1;Edn1;Epo;Gdnf;Nefl;P2ry6;Ptger2;Ptger4;Ptgfr;Rock2;Serpinf1;Sfrp1;Tgfb2;Tgfbr3;Akt1;Bcl2l1;Bmp4;Efna5;Ep300;Fos;Il6;Maob;Tgfb1;Yap1;Bad;Esr2;Txnip
GO:0048144	fibroblast proliferation	21	5.76e-09	4.98e-08	Aqp1;Ednra;Fn1;Fndc3b;Ifng;Il13;Rnaseh2b;Sfrp1;Bax;Cdkn1a;Esr1;Fgf10;Gstp1;Jun;Mmp9;Nf1;Pex2;Rasa1;Tgfb1;Trp53;Sod2
GO:0003205	cardiac chamber development	29	6.03e-09	5.1e-08	Col11a1;Epo;Foxc1;Foxc2;Heyl;Isl1;Kcnk2;Ltbp1;Nos3;Pitx2;Pou4f1;Tek;Tgfb2;Tgfbr3;Ube4b;Acvr1;Bmp4;Bmp7;Chd7;Epor;Fgfr2;Grhl2;Lrp2;Ovol2;Tgfb1;Tgfbr1;Tgfbr2;Trp53;Smo
GO:0035265	organ growth	30	6.03e-09	5.1e-08	Akap13;Coch;Edn1;Foxc1;Foxc2;Kcnk2;Lmx1b;Ppara;Tgfb2;Tgfbr3;Adrb1;Akt1;Ep300;Esr1;Fgf10;Fgf2;Fgfr2;Gja1;Mtor;Pten;Smad2;Tgfbr1;Tgfbr2;Yap1;Bcl2;Gli1;Mbl2;Ptpn11;Shh;Smo
GO:0071706	tumor necrosis factor superfamily cytokine production	26	6.85e-09	5.73e-08	Angpt1;Axl;Clu;Cx3cr1;Gpnmb;Gpr18;Hspb1;Ifng;Il10;Isl1;Pomc;Ptger4;App;Cd36;Gstp1;Ifih1;Pik3r1;Ptpn22;Tlr2;Tlr4;Trex1;Twist1;Adipoq;Ccr5;Hspd1;Ptpn11
GO:0048568	embryonic organ development	52	8.29e-09	6.87e-08	Cep290;Col11a1;Col2a1;Cryaa;Edn1;Efemp1;Fbn1;Fbn2;Foxc1;Foxc2;Gdnf;Il10;Neurod1;Pax2;Pax6;Pitx2;Pou4f3;Six1;Six3;Tcf21;Tgfb2;Tnf;Vax2;Vegfa;Acvr1;Akt1;Aldh1a3;Bmp4;Bmp7;Chd7;Erf;Fgf10;Fgfr2;Gata1;Gja1;Grhl2;Ovol2;Plg;Ptch1;Smad2;Sod1;Sox2;Tgfb1;Tgfbr1;Tgfbr2;Trp53;Twist1;Yap1;Zeb1;Gli1;Shh;Smo
GO:0048010	vascular endothelial growth factor receptor signaling pathway	14	9.54e-09	7.81e-08	Angpt1;Flt1;Foxc1;Foxc2;Fzd4;Hspb1;Pgf;Tek;Vegfa;Vegfb;Vegfc;Vegfd;Bmp4;Fgf10
GO:0051961	negative regulation of nervous system development	41	9.62e-09	7.81e-08	Apoe;Bdnf;Cav1;Cntf;Ednrb;Efemp1;Gfap;Ifng;Isl1;Lhx2;Lingo1;Mtmr2;Pax6;Pitx3;Pou4f2;Rhoa;Rtn4;Six3;Thy1;Tnf;Trpv4;App;Bmp4;Bmp7;Cdkn2b;Col3a1;Drd3;Fas;Fkbp4;Flna;Il1b;Mag;Nf1;Pten;Sox2;Tgfb1;Tlr2;Trp53;Xylt1;Ccr5;Shh
GO:0002791	regulation of peptide secretion	52	1.03e-08	8.27e-08	Adora1;Adora2a;Angpt1;Cnr1;Crp;Dnm1l;Fn1;Gcg;Glul;Ifng;Il10;Il13;Il17a;Il2;Ins2;Isl1;Nos1;Panx1;Pax6;Ptger4;Sfrp1;Tek;Tgfb2;Tnf;Trpv4;Vegfc;Adrb1;Cd36;Chd7;Drd3;Efna5;Ep300;Gja1;Ifih1;Il1a;Il1b;Il6;Lrp5;Mbp;Nos2;Ptpn22;Tgfb1;Tlr2;Tlr4;Twist1;Apoa1;Bad;Ccr5;Hspd1;Lgr4;Ptpn11;Tfap2b
GO:0045165	cell fate commitment	35	1.09e-08	8.64e-08	Foxc2;Gap43;Isl1;Loxl3;Neurod1;Nkx2-1;Ntf3;Ntf5;Pax2;Pax6;Pou4f1;Rhoa;Sfrp1;Sh3pxd2b;Six1;Tgfb2;Vsx2;Acvr1;Bmp4;Chrdl1;Fgf10;Fgf2;Fgfr2;Gata1;Il6;Mtor;Ptch1;Smad2;Sox2;Tgfb1;Tgfbr1;Trp53;Bcl2;Shh;Smo
GO:0038034	signal transduction in absence of ligand	18	1.19e-08	9.37e-08	Casp2;Col2a1;Gdnf;Il2;Ngf;Tgfb2;Tnf;Bak1;Bax;Bcl2l1;Fas;Fgf10;Gata1;Il1a;Il1b;Nf1;Bad;Bcl2
GO:0048863	stem cell differentiation	31	1.2e-08	9.38e-08	Bche;Cfl1;Edn1;Ednra;Ednrb;Fn1;Foxc1;Foxc2;Gdnf;Grem1;Isl1;Ltbp3;Ntf5;Pax2;Pax6;Pitx2;Sfrp1;Six3;Tgfb2;Acvr1;Bmp4;Bmp7;Esr1;Fgf2;Fgfr2;Ovol2;Sox2;Twist1;Yap1;Shh;Smo
GO:0035148	tube formation	27	1.27e-08	9.82e-08	Cep290;Cfl1;Gdnf;Grem1;Lhx2;Opa1;Pax2;Rock2;Sfrp1;Six1;Tgfb2;Tgm2;Vegfa;Bmp4;Bmp7;Cdh1;Fgf10;Fgfr2;Grhl2;Lrp2;Mthfr;Ovol2;Ptch1;Rps7;Tgfb1;Twist1;Shh
GO:0032635	interleukin-6 production	25	1.29e-08	9.9e-08	Adora2b;Aqp4;Capn2;Ifng;Il10;Il17a;Isl1;Tnf;Trpv4;Vegfd;Cd36;Ifih1;Il1a;Il1b;Il6;Mbp;Nos2;Ptpn22;Tlr2;Tlr4;Twist1;Ccr5;Hgf;Hspd1;Ptpn11
GO:1905330	regulation of morphogenesis of an epithelium	21	1.44e-08	1.1e-07	Agtr1b;Gdnf;Grem1;Pax2;Sfrp1;Six1;Tnf;Vegfa;Bmp4;Bmp7;Cdh1;Esr1;Fgf10;Fgfr2;Mtor;Pten;Tgfb1;Hgf;Lgr4;Shh;Smo
GO:0050890	cognition	39	1.7e-08	1.28e-07	Adora1;Adrb2;Apoe;Bche;Bdnf;Calb1;Cnr1;Cx3cr1;Kcnk2;Lmx1b;Meis2;Mettl23;Ngf;Ntf3;Ntf5;Ntrk2;Pax6;Prkca;Serpinf1;Adrb1;App;Chd7;Cln3;Comt;Drd3;Fos;Il1b;Jun;Mtor;Nf1;Ntrk1;Pomk;Pten;Rp9;Tac1;Tlr2;Ccnd2;Esr2;Ptgs1
GO:0072594	establishment of protein localization to organelle	43	1.77e-08	1.32e-07	Angpt1;Cfl1;Ifng;Mfn2;Parl;Six3;Tek;Tnf;Adar;Akt1;Bax;Bmp4;Cd36;Cdh1;Cdkn1a;Cdkn2a;Ep300;Flna;Heatr3;Il6;Lrp2;Nf1;Pex1;Pex10;Pex12;Pex13;Pex14;Pex16;Pex19;Pex2;Pex26;Pex3;Pex5;Pex6;Pik3r1;Ptpn22;Tgfb1;Trp53;Txn1;Hspd1;Shh;Smo;Txnip
GO:0050920	regulation of chemotaxis	30	1.79e-08	1.32e-07	Aif1;Angpt2;Edn1;Edn2;Ednra;Fn1;Gpr18;Grem1;Hspb1;Ntf3;Ocm;Padi2;Pgf;Pou4f2;Prkca;Smoc2;Tnfsf14;Trpv4;Vegfa;Vegfb;Vegfc;Vegfd;Ccl12;Cxcl12;Cxcr3;Fgf10;Fgf2;Il1b;Tgfb1;Shh
GO:0090287	regulation of cellular response to growth factor stimulus	35	1.8e-08	1.32e-07	Adamtsl2;Angpt1;Cav1;Cav2;Fbn1;Fbn2;Flt1;Fzd4;Grem1;Ltbp1;Ngf;Nkx2-1;Sfrp1;Smoc2;Tek;Tgfbr3;Vegfa;Vegfb;Vegfc;Vegfd;Bmp4;Ccbe1;Cdkn2b;Chrdl1;Dcn;Ep300;Fgf10;Fgf2;Fgfr2;Lrp2;Smad2;Tgfb1;Trp53;Zeb1;Tfap2b
GO:0009582	detection of abiotic stimulus	22	1.83e-08	1.33e-07	Adora1;Best1;Cngb1;Col11a1;Gnat2;Grm6;Opn4;Pde6b;Rcvrn;Rho;Rpe65;Rs1;Tnf;Trpm3;Trpm8;Trpv1;Calca;Cxcl12;Ntrk1;Sox2;Tlr4;Tulp1
GO:0009581	detection of external stimulus	22	2.15e-08	1.55e-07	Adora1;Best1;Cngb1;Col11a1;Gnat2;Grm6;Opn4;Pde6b;Rcvrn;Rho;Rpe65;Rs1;Tnf;Trpm3;Trpm8;Trpv1;Calca;Cxcl12;Ntrk1;Sox2;Tlr4;Tulp1
GO:0002683	negative regulation of immune system process	48	2.26e-08	1.61e-07	Adora1;Adora2a;Angpt1;Axl;C1qc;Cnr1;Fbn1;Gpatch3;Gpnmb;Gpr18;Gpr55;Grem1;Ifng;Il10;Il2;Ins2;Loxl3;Meis2;Mertk;Padi2;Ptger4;Samhd1;Sarm1;Sfrp1;Tgfb2;Thy1;Tnf;Adar;Akt1;Bmp4;Ccl12;Cdkn2a;Col3a1;Cxcl12;Fas;Il2ra;Ncapg2;Nf1;Pik3r1;Ptpn22;Rps19;Tgfb1;Trex1;Adipoq;Apoa1;Lgr4;Shh;Tap1
GO:0051271	negative regulation of cellular component movement	38	2.58e-08	1.82e-07	Adora1;Aif1;Angpt2;Apoe;Card10;Cfl1;Cx3cr1;Cyp1b1;Gpr18;Grem1;Nkx2-1;Padi2;Pip5kl1;Ptger4;Rhoa;Serpinf1;Sfrp1;Tgfbr3;Thy1;Timp1;Akt1;Angpt4;Ccl12;Cdh1;Col3a1;Cxcl12;Dag1;Dcn;Fas;Fgf2;Nf1;Pten;Tgfb1;Adipoq;Bcl2;Ccr5;Cdkn1b;Shh
GO:0045666	positive regulation of neuron differentiation	47	2.74e-08	1.92e-07	Ache;Apoe;Bdnf;Cfl1;Cnr1;Cntf;Crp;Dnm1l;Epo;Fn1;Fzd4;Heyl;Hspb1;Ifng;Il2;Limk1;Nefl;Neurod1;Ngf;Ntrk2;Ocm;Opa1;P2ry2;Pax6;Pou4f2;Rhoa;Serpinf1;Vegfa;Bmp4;Bmp7;Cdkl5;Cxcl12;Efna5;Ep300;Epor;Il6;Mtor;Nf1;Ntrk1;Pten;Sox2;Zeb1;Anapc2;Bcl2;Ccr5;Hgf;Shh
GO:0045926	negative regulation of growth	35	2.94e-08	2.04e-07	Adrb2;Apbb2;Atxn2;Cfl1;Cryab;Grem1;Hspa1a;Ifng;Il10;Kcnk2;Ppara;Rtn4;Sfrp1;Tgfb2;Tnf;Adrb1;Adrb3;Alms1;Bmp4;Cd36;Cdkn1a;Cdkn2a;Gja1;Mag;Ptch1;Pten;Tgfb1;Tgfbr2;Tlr2;Trp53;Bcl2;Ccr5;Cdkn1b;Mbl2;Sqstm1
GO:0072511	divalent inorganic cation transport	49	3.31e-08	2.27e-07	Ace;Adora2a;Adrb2;Best1;Cacna2d1;Calcr;Calcrl;Cav1;Ccn2;Cd4;Ednra;Epo;Gcg;Grm6;Ibtk;Icam1;Il13;Ngf;Nos1;Nos3;Opa1;P2ry6;Panx1;Rcvrn;Rhoa;Tgfb2;Thy1;Tmco1;Trpm8;Trpv1;Trpv4;Wfs1;Adrb1;Asph;Bak1;Bax;Bmp4;Ccl12;Chd7;Cxcl12;Cxcr3;Fgf2;Gja1;Pik3c2a;Ptpn22;Slc39a14;Tgfb1;Bcl2;Ccr5
GO:0002526	acute inflammatory response	22	4.75e-08	3.24e-07	Adora1;C3;Cfh;Cnr1;Crp;Ednrb;Epo;Fn1;Icam1;Ins2;Tnf;Trpv1;Acvr1;Gstp1;Il1a;Il1b;Il6;Kl;Serpina1a;Tac1;Ccr5;Ogg1
GO:0018209	peptidyl-serine modification	38	5.24e-08	3.54e-07	Angpt1;Bdnf;Calcr;Cav1;Cdc7;Epo;Gcg;Ifng;Map3k12;Nos1;Ntf3;Ntrk2;Prkca;Rock1;Rock2;Tbk1;Tek;Tnf;Vegfa;Akt1;App;Bak1;Bax;Dcn;Galnt3;Il6;Mlxipl;Mtor;Naa10;Nck2;Pak2;Pik3ca;Tgfb1;Tgfbr1;Tgfbr2;Txn1;Bcl2;Hgf
GO:0043583	ear development	32	5.63e-08	3.77e-07	Bdnf;C1qb;Cep290;Col11a1;Col2a1;Edn1;Kcnk2;Kcnma1;Neurod1;Pax2;Pou4f3;Six1;Sparc;Tgfb2;Ush2a;Aldh1a3;Alms1;Bmp4;C1qtnf5;Cdh1;Chd7;Fgf10;Fgfr2;Maf;Sod1;Sox2;Tgfb1;Zeb1;Bcl2;Cdkn1b;Ptpn11;Shh
GO:0009914	hormone transport	41	6.65e-08	4.42e-07	Adora1;Adora2a;Aqp1;Cnr1;Cntf;Edn1;Edn2;Fzd4;Gcg;Glul;Htr1a;Ifng;Isl1;Neurod1;Nos1;Pax6;Pomc;Ptger4;Ren1;Sfrp1;Tnf;Trpv4;Chd7;Efna5;Fgf23;Gja1;Il1b;Il6;Lrp2;Lrp5;Mafa;Nmb;Nos2;Smad2;Tac1;Ttr;Adipoq;Bad;Ptgs1;Ptpn11;Tfap2b
GO:0050663	cytokine secretion	30	6.84e-08	4.51e-07	Abca1;Angpt1;Chil1;Crp;Fn1;Ifng;Il10;Il17a;Ins2;Optn;Panx1;Ptger4;Tek;Tnf;Trpv4;Cd36;Ifih1;Il1a;Il1b;Il6;Mbp;Nos2;Ptpn22;Tlr2;Tlr4;Twist1;Apoa1;Ccr5;Hspd1;Lgr4
GO:0010038	response to metal ion	41	8.42e-08	5.52e-07	Aqp1;Aqp9;C1qa;Car2;Cav1;Cnga3;Crp;Cryaa;Cyp1a2;Edn1;Fn1;Kcnma1;Loxl2;Serpinf1;Sparc;Akt1;App;Asph;Cat;Cdh1;Ep300;Fas;Fgf23;Fos;Gphn;Il1a;Il6;Jun;Maob;Mmp9;Pten;Sod1;Bad;Bcl2;Becn1;Cdkn1b;Map1lc3a;Ogg1;Shh;Sod2;Txnip
GO:0023061	signal release	51	8.5e-08	5.52e-07	Adora1;Adora2a;Adora2b;Adrb2;Aqp1;Cnr1;Cntf;Dnm1l;Edn1;Edn2;Fzd4;Gcg;Glul;Htr1a;Ifng;Isl1;Neurod1;Ngf;Nos1;Nrn1;Ntrk2;P2ry2;Pax6;Pomc;Prkca;Ptger4;Ren1;Sfrp1;Sncg;Tnf;Trpv4;Bcl2l1;Chd7;Efna5;Fgf23;Gja1;Il1b;Il6;Lrp2;Lrp5;Mafa;Nf1;Nmb;Nos2;Smad2;Tac1;Adipoq;Bad;Ptgs1;Ptpn11;Tfap2b
GO:0040013	negative regulation of locomotion	38	8.73e-08	5.62e-07	Adora1;Adora2a;Aif1;Angpt2;Apoe;Card10;Cfl1;Cx3cr1;Cyp1b1;Gpr18;Grem1;Nkx2-1;Padi2;Pip5kl1;Ptger4;Rhoa;Serpinf1;Sfrp1;Tgfbr3;Thy1;Timp1;Akt1;Angpt4;Ccl12;Cdh1;Col3a1;Cxcl12;Dag1;Dcn;Fas;Fgf2;Nf1;Pten;Tgfb1;Adipoq;Bcl2;Ccr5;Shh
GO:0043627	response to estrogen	17	9.17e-08	5.86e-07	Agtr1b;Aqp1;Car2;Cav1;Epo;Kcnma1;Nos1;Sfrp1;Tek;Tgfb2;Comt;Ep300;Esr1;Mmp2;Tgfbr1;Tgfbr2;Hspd1
GO:0061351	neural precursor cell proliferation	26	9.71e-08	6.16e-07	Bdnf;Cx3cr1;Lhx2;Optn;Pax6;Pitx3;Rere;Rhoa;Six3;Vegfa;Vegfc;Bbs1;Cdh2;Fgf2;Fgfr2;Flna;Il1b;Lrp2;Nf1;Rpgrip1;Sox2;Tgfb1;Trp53;Ccr5;Shh;Smo
GO:0007422	peripheral nervous system development	16	1.08e-07	6.81e-07	Bdnf;Ednrb;Gdnf;Heyl;Isl1;Myoc;Nefh;Ngf;Ntf3;Ntf5;Ntrk2;Pou4f1;Akt1;Dag1;Nf1;Sod1
GO:0032102	negative regulation of response to external stimulus	37	1.12e-07	6.99e-07	Adora1;Adora2a;Adrb2;Aif1;Angpt2;Apoe;Calcrl;Cdh5;Cx3cr1;Gcg;Gpatch3;Gpr18;Grem1;Il10;Il2;Ins2;Isl1;Padi2;Ppara;Ptger4;Serpinf1;Ccl12;Cdkn1a;Drd3;Fgf2;Gja1;Gstp1;Il2ra;Kng1;Plg;Pten;Rps19;Xylt1;Adipoq;Apoa1;Cdkn1b;Hgf
GO:0060326	cell chemotaxis	35	1.18e-07	7.33e-07	Aif1;Cx3cr1;Edn1;Edn2;Ednra;Ednrb;Enpp2;Flt1;Gpr18;Grem1;Hspb1;Ifng;Padi2;Pgf;Prkca;Smoc2;Tgfb2;Tnfsf14;Trpv4;Vegfa;Vegfb;Vegfc;Vegfd;Calca;Ccl12;Cxcl12;Cxcr3;Fgf2;Gbf1;Il1b;Lyst;Rps19;Ccr5;Hgf;Shh
GO:0060249	anatomical structure homeostasis	43	1.24e-07	7.61e-07	Abca4;Adora1;Adrb2;Akr1b3;Calb1;Calb2;Car2;Ccn2;Cep290;Cngb1;Cnr1;Col2a1;Foxc1;Gpr55;Hspa1a;Lrrk1;Ltbp3;Neurod1;Nos3;P2ry2;Prkca;Ptger4;Rho;Rpe65;Ush2a;Vegfa;Wdr36;Bax;Bbs1;Calca;Ercc6;Gata1;Il6;Large1;Nf1;Plg;Sod1;Tlr4;Tulp1;Yap1;Bcl2;Ptpn11;Smo
GO:0021700	developmental maturation	35	1.68e-07	1.02e-06	Axl;Bfsp1;Bfsp2;Cdh5;Ednrb;Epo;Gldn;Grem1;Kcnma1;Myoc;Nefl;Ngf;Opa1;Pax2;Ren1;Rere;Rflna;Rhoa;Six3;Tgfb2;Vegfa;Vsx1;App;Calca;Dag1;Gja1;Gnaq;Mmp2;Mtor;Nf1;Pten;Xylt1;Anapc2;Bcl2;Esr2
GO:0001819	positive regulation of cytokine production	44	1.69e-07	1.02e-06	Adora2b;C3;Clu;Cyp1b1;Gpatch3;Hspb1;Ifng;Il10;Il13;Il17a;Il2;Ins2;Isl1;Lum;Optn;P2ry2;Panx1;Ptger4;Rock2;Tbk1;Tek;Tnf;Trpv4;Vegfd;Ccbe1;Cd36;Ifih1;Il1a;Il1b;Il6;Mbp;Pik3r1;Ptpn22;Sod1;Tgfb1;Tlr2;Tlr4;Twist1;Adipoq;Atf2;Ccr5;Hgf;Hspd1;Ptpn11
GO:0010959	regulation of metal ion transport	43	1.78e-07	1.07e-06	Ace;Adora1;Adora2a;Adrb2;Best1;Cacna2d1;Calcr;Cav1;Cd4;Ednra;Epo;Gcg;Grm6;Icam1;Il13;Ngf;Nos1;Nos3;P2ry6;Rcvrn;Rhoa;Tgfb2;Thy1;Wfs1;Adrb1;Akt1;Asph;Bak1;Bax;Bmp4;Ccl12;Chd7;Cxcl12;Cxcr3;Drd3;Flna;Gja1;Gnaq;Pik3c2a;Pten;Ptpn22;Tgfb1;Bcl2
GO:0015893	drug transport	30	1.92e-07	1.15e-06	Adora2a;Aqp1;Aqp4;Aqp5;Car12;Car14;Car2;Car4;Cnr1;Edn1;Fzd4;Gdnf;Ngb;Ptger4;Rtn4;Slc17a6;Slc1a1;Slc1a2;Slc1a3;Slc4a11;Slc6a2;Sncg;Tnf;Cxcl12;Drd3;Gja1;Lrp2;Slc19a1;Tlr2;Ptpn11
GO:0052547	regulation of peptidase activity	47	1.95e-07	1.15e-06	Adora2a;Aqp1;C3;C4b;Cav1;Ccn2;Cryaa;Cryab;Fn1;Mug2;Ngf;Pax2;Rhoa;Rock2;Serpina6;Serpinf1;St18;Tank;Timp1;Tnf;Tnfsf14;Vegfa;Vtn;Akt1;Antxr1;App;Asph;Bak1;Bax;Bcl2l1;Cdh1;Cdkn2a;Crim1;Ep300;Fas;Il6;Kng1;Mbp;Mmp9;Pak2;Serpina1a;Sox2;Timp3;Bad;Hgf;Hspd1;Tfap2b
GO:0034504	protein localization to nucleus	34	1.96e-07	1.15e-06	Angpt1;Card10;Cav2;Cfl1;Col1a1;Ifng;Ins2;Six1;Six3;Tek;Tgfb2;Tnf;Adar;Akt1;Bmp4;Bmp7;Cd36;Cdh1;Cdkn1a;Cdkn2a;Ep300;Flna;Heatr3;Il6;Nf1;Pik3r1;Ptpn22;Rpl11;Tgfb1;Trp53;Txn1;Shh;Smo;Txnip
GO:0035272	exocrine system development	14	2.05e-07	1.2e-06	Foxc1;Pax6;Tgfb2;Tgm2;Tnf;Bmp7;Cdh1;Dag1;Fgf10;Fgfr2;Il6;Tgfb1;Hgf;Shh
GO:0007178	transmembrane receptor protein serine/threonine kinase signaling pathway	37	2.99e-07	1.74e-06	Adamtsl2;Cav1;Cav2;Cdh5;Fbn1;Fbn2;Fermt2;Gdnf;Grem1;Ltbp1;Ltbp3;Nkx2-1;Rbpms;Sfrp1;Smad9;Tgfb2;Tgfbr3;Acvr1;Bmp4;Bmp7;Cdkn2b;Chrdl1;Col3a1;Ep300;Fgf10;Fos;Fut8;Jun;Lrp2;Ovol2;Smad2;Tgfb1;Tgfbr1;Tgfbr2;Trp53;Zeb1;Tfap2b
GO:0030900	forebrain development	44	3.15e-07	1.81e-06	Aqp1;Axl;Cfl1;Dpysl2;Isl1;Lhx2;Nefl;Neurod1;Nkx2-1;Ntrk2;Pax6;Pitx2;Pou4f1;Rhoa;Rtn4;Six3;Slc1a2;Vax2;Aldh1a3;App;Bax;Bbs1;Bmp4;Cdh2;Chd7;Col3a1;Cxcl12;Fgf10;Fgf2;Fgfr2;Gnaq;Lrp2;Nf1;Pex13;Pex5;Pten;Rax;Sox2;Anxa3;Bad;Gli1;Mas1;Shh;Smo
GO:0062012	regulation of small molecule metabolic process	38	3.16e-07	1.81e-06	Adora2b;Apoe;Cav1;Cnr1;Dnm1l;Elovl5;Gcg;Ifng;Ins2;Kcnma1;Nos1;Nos3;P2ry6;Pomc;Ppara;Ptger4;Rhoa;Tnf;Akt1;Bcl2l1;Comt;Hsd11b1;Il1b;Il6;Mlxipl;Mtor;Nos2;Pex2;Sod1;Tgfb1;Trex1;Trp53;Twist1;Adipoq;Apoa4;Apoc3;Bad;Mas1
GO:0051051	negative regulation of transport	50	3.26e-07	1.85e-06	Ace;Adora1;Angpt1;Atxn2;Cav1;Cnr1;Cryab;Edn1;Edn2;Epo;Fn1;Icam1;Il10;Ins2;Mtmr2;Nos1;Nos3;Prkca;Ptger4;Sfrp1;Tgfb2;Tnf;Akt1;Cd36;Comt;Drd3;Esr1;Fgf23;Gnaq;Il1b;Il6;Maob;Mmp9;Mtor;Nf1;Nmb;Pik3c2a;Pten;Ptpn22;Tgfb1;Tlr2;Twist1;Txn1;Adipoq;Apoa1;Bcl2;Lgr4;Ptgs1;Ptpn11;Shh
GO:1901615	organic hydroxy compound metabolic process	47	3.5e-07	1.98e-06	Abca1;Akr1b3;Apoe;Cyp1b1;Cyp24a1;Cyp2d22;Dpm2;Htr1a;Ifng;Kcnma1;Mtmr2;Ocrl;P2ry6;Ppip5k1;Rdh5;Rpe65;Srd5a3;Tgfb2;Tnf;Tyrp1;Aldh1a3;App;Cat;Comt;Cyp39a1;Dpm1;Fgf2;Fgf23;Il1b;Kl;Lrat;Lrp5;Maob;Pex2;Pten;Rdh12;Sod1;Trp53;Ttr;Tyr;Apoa1;Apoa4;Apoc3;Bcl2;Mas1;Pon1;Tpi1
GO:0015850	organic hydroxy compound transport	32	3.78e-07	2.12e-06	Abca1;Adora2a;Adora2b;Apoe;Aqp1;Aqp7;Aqp9;Cav1;Cnr1;Gdnf;Htr1a;Mip;Nos1;Pomc;Ren1;Rtn4;Slc6a2;Sncg;Cd36;Cxcl12;Drd3;Maob;Ptch1;Tac1;Tlr2;Adipoq;Apoa1;Apoa4;Pon1;Ptgs1;Ptpn11;Shh
GO:0033555	multicellular organismal response to stress	17	4.09e-07	2.28e-06	Apoe;Bdnf;Capn2;Ednrb;Htr1a;Nos1;Slc6a2;Trpv1;Adrb1;Calca;Comt;Gja1;Ntrk1;Pten;Tac1;Bcl2;Esr2
GO:0002064	epithelial cell development	30	4.17e-07	2.29e-06	Adamtsl4;Bfsp1;Bfsp2;Cdh5;Cryaa;Crygb;Foxc2;Icam1;Pax6;Rock1;Rock2;Six3;Tjp1;Tnf;Bmp4;Cdh1;Col18a1;Esr1;Fgfr2;Flna;Gja1;Grhl2;Il1a;Il1b;Ntrk1;Sod1;Adipoq;Bad;Esr2;Smo
GO:0150076	neuroinflammatory response	12	4.18e-07	2.29e-06	Adora2a;Aif1;Clu;Cntf;Cx3cr1;Il13;Trpv1;App;Jun;Tlr2;Tlr4;Smo
GO:0033674	positive regulation of kinase activity	49	4.29e-07	2.34e-06	Ace;Adora1;Adrb2;Akap13;Angpt1;Card10;Cd4;Chil1;Clu;Edn1;Epo;Flt1;Fzd4;Gcg;Grem1;Ifng;Ins2;Map3k12;Ngf;Ntf3;Rhoa;Tek;Tgfb2;Tnf;Vegfa;Angpt4;Bmp4;Calca;Cdkn1a;Dag1;Ercc6;Fgf10;Fgf2;Il1b;Ncapg2;Pak2;Pik3ca;Sod1;Tgfb1;Tgfbr1;Tgfbr2;Tlr4;Adipoq;Bad;Ccnd2;Cdkn1b;Hgf;Mas1;Ptpn11
GO:0016331	morphogenesis of embryonic epithelium	25	4.63e-07	2.51e-06	Cfl1;Gdnf;Grem1;Lhx2;Opa1;Pax2;Rock2;Sfrp1;Six1;Tgfb2;Vegfc;Aldh1a3;Bmp4;Bmp7;Fgf10;Fgfr2;Grhl2;Lrp2;Mthfr;Ovol2;Ptch1;Rps7;Tgfb1;Twist1;Shh
GO:0014074	response to purine-containing compound	23	5.07e-07	2.73e-06	Adora2a;Aqp1;Cnga3;Col1a1;Hsp90b1;P2ry6;Panx1;Ren1;Sparc;Trpv1;App;Asph;Fos;Il1b;Il6;Jun;Mmp19;Pik3r1;Pten;Sod1;Tyr;Adipoq;Hspd1
GO:0019932	second-messenger-mediated signaling	43	5.78e-07	3.09e-06	Abca1;Adora2a;Adora2b;Adrb2;Akap13;Apoe;Aqp1;Calcr;Calcrl;Cd4;Cx3cr1;Edn1;Edn2;Ednrb;Gcg;Gucy1a1;Gucy1b1;Gucy2e;Ins2;Neurod1;Nos1;Nos3;P2ry6;Ptger1;Ptger2;Ptger4;Ptgfr;Tnf;Vegfa;Adrb1;Adrb3;Alms1;Asph;Calca;Cbs;Cd36;Cxcr3;Drd3;Gnaq;Mafa;Mtor;Nos2;Ccr5
GO:0055067	monovalent inorganic cation homeostasis	22	5.82e-07	3.09e-06	Ace;Adora1;Adora2a;C7;Car12;Car14;Car2;Car4;Car7;Edn1;Ednrb;Kcnma1;Ptger4;Slc4a11;Slc4a4;Cln3;Comt;Drd3;Tac1;Trp53;Bcl2;Tfap2b
GO:0007159	leukocyte cell-cell adhesion	35	6.86e-07	3.62e-06	Adora2a;Aif1;Capn1;Cav1;Cd4;Cx3cr1;Epo;Gpnmb;Icam1;Ifng;Il2;Loxl3;Ppara;Rhoa;Rock1;Thy1;Tnf;Tnfsf14;Akt1;Bmp4;Bmp7;Cdkn2a;Cxcl12;Gstp1;Il1b;Il2ra;Il6;Nck2;Ptpn22;Tgfb1;Tgfbr2;Apoa4;Bad;Hspd1;Shh
GO:0042476	odontogenesis	20	8.3e-07	4.35e-06	Aqp5;Car2;Col1a1;Edn1;Ednra;Foxc1;Pitx2;Ppara;Rhoa;Bax;Bcor;Bmp4;Bmp7;Fgf10;Fgfr2;Tgfb1;Twist1;Atf2;Shh;Smo
GO:1904951	positive regulation of establishment of protein localization	44	8.45e-07	4.4e-06	Adora2a;Cep290;Dnm1l;Gcg;Glul;Ifng;Il10;Il13;Il17a;Il2;Ins2;Isl1;Panx1;Ptger4;Tek;Tgfb2;Tnf;Trpv4;Vegfc;Adrb1;Asph;B3gat3;Cd36;Cdh1;Ep300;Flna;Gja1;Ifih1;Il1a;Il1b;Il6;Lrp2;Mbp;Pik3r1;Ptpn22;Tgfb1;Tlr2;Tlr4;Twist1;Bad;Ccr5;Hspd1;Shh;Smo
GO:0046683	response to organophosphorus	21	8.51e-07	4.4e-06	Aqp1;Cnga3;Col1a1;Hsp90b1;P2ry6;Panx1;Ren1;Sparc;Trpv1;App;Asph;Fos;Il1b;Jun;Mmp19;Pik3r1;Pten;Sod1;Tyr;Adipoq;Hspd1
GO:0007272	ensheathment of neurons	21	9.67e-07	4.97e-06	Clu;Ifng;Mtmr2;Myoc;Myrf;Ntf3;Ntrk2;Omg;Tnf;Akt1;Cdh2;Dag1;Mag;Mbp;Mtor;Nf1;Pten;Sod1;Tgfb1;Tlr2;Hgf
GO:0035270	endocrine system development	22	1.08e-06	5.49e-06	Clu;Isl1;Neurod1;Nkx2-1;Pax6;Pitx2;Six1;Six3;Bak1;Bmp4;Fgf10;Fgf2;Il6;Nf1;Smad2;Sox2;Tgfbr1;Apoa1;Bad;Gli1;Shh;Smo
GO:0060840	artery development	17	1.11e-06	5.65e-06	Apoe;Foxc1;Foxc2;Lox;Ltbp1;Ptger4;Six1;Tgfb2;Vegfa;Bmp4;Chd7;Col3a1;Lrp2;Nf1;Tgfbr1;Shh;Tfap2b
GO:1903706	regulation of hemopoiesis	40	1.13e-06	5.72e-06	Ace;Axl;C1qc;Car2;Cd4;Fbn1;Flt1;Foxc1;Gpr55;Ifng;Il17a;Il2;Loxl3;Meis2;Pou4f1;Pou4f2;Prkca;Rhoa;Sfrp1;Tnf;Vegfa;Bmp4;Cdkn2a;Fas;Fos;Gata1;Il1b;Il2ra;Il6;Jun;Mtor;Ncapg2;Nf1;Pik3r1;Tgfb1;Tgfbr2;Zeb1;Adipoq;Bad;Shh
GO:0050918	positive chemotaxis	14	1.19e-06	5.99e-06	Angpt1;Angpt2;Ntf3;Pgf;Prkca;Vegfa;Vegfb;Vegfc;Vegfd;Bmp4;Cxcl12;Fgf10;Fgf2;Hgf
GO:0003012	muscle system process	39	1.29e-06	6.45e-06	Ace2;Adora1;Adora2b;Adrb2;Aif1;Akap13;Cacna2d1;Calcrl;Cav1;Ccn2;Edn1;Edn2;Ednra;Ednrb;Gdnf;Gucy1a1;Kcnma1;Myoc;Nos1;Nos3;Ppara;Prkca;Ptger4;Rhoa;Rock1;Rock2;Trpv1;Vegfb;Adrb1;Calca;Ep300;Flna;Mlip;Mtor;Sco2;Sod1;Becn1;Eef2;Ptgs1
GO:0001764	neuron migration	24	1.34e-06	6.63e-06	Apbb2;Axl;Lmx1b;Nkx2-1;Ntrk2;Pax6;Pitx2;Vegfa;Bax;Bbs1;Cdh1;Cdkl5;Col3a1;Cxcl12;Fktn;Flna;Gja1;Pex13;Pex2;Pex5;Pomgnt2;Pomk;Twist1;Esr2
GO:0031647	regulation of protein stability	31	1.36e-06	6.7e-06	Apbb2;Clu;Cryab;Dpm2;Rtn4;Wfs1;Asph;Cdkn2a;Ctsa;Dpm3;Ep300;Flna;Gnaq;Pex19;Pex2;Pex6;Pik3r1;Pten;Rpl11;Rpl5;Rps7;Tada2a;Trex1;Trim44;Trp53;Tspan1;Apoa1;Bcl2;Cdk7;Hspd1;Smo
GO:1990089	response to nerve growth factor	13	1.4e-06	6.85e-06	Bdnf;Ngf;Ntf3;Ntf5;Ntrk2;Trpv1;Akt1;App;Calca;Ntrk1;Pten;Tac1;Eef2
GO:0007631	feeding behavior	20	1.41e-06	6.86e-06	Ace;Ace2;Adora2a;Agtr1b;Bdnf;Cnr1;Htr1a;Ins2;Nkx2-1;Ntrk2;Pou4f1;Ren1;Adrb3;App;Calca;Cd36;Fos;Mtor;Pex13;Esr2
GO:0043270	positive regulation of ion transport	34	1.53e-06	7.39e-06	Ace2;Adora1;Adora2a;Adrb2;Apoe;Cacna2d1;Calcr;Cav1;Cd4;Cfl1;Dpysl2;Edn1;Ednra;Gcg;Grm6;Il13;Nos1;P2ry2;P2ry6;Rtn4;Thy1;Wfs1;Adrb1;Akt1;Asph;Bak1;Bax;Bmp4;Ccl12;Cxcl12;Cxcr3;Flna;Il1a;Il1b
GO:0036314	response to sterol	9	1.6e-06	7.69e-06	Abca1;Dag1;Ptch1;Smad2;Tgfb1;Tgfbr1;Tgfbr2;Ccr5;Smo
GO:0007492	endoderm development	15	1.68e-06	8.02e-06	Angpt1;Angpt2;Col11a1;Col5a1;Col8a1;Fn1;Nkx2-1;Vtn;Angpt4;Bmp4;Mmp2;Mmp9;Smad2;Sox2;Tgfb1
GO:0044419	interspecies interaction between organisms	41	1.91e-06	9.06e-06	Ace2;Alb;Apoe;Aqp1;Axl;Cav1;Cav2;Cd4;Cfl1;Fn1;Gucy1a1;Icam1;Ifng;Il10;Mvb12b;Nectin4;Rock2;Tnf;Trim31;Adar;Bak1;Bax;Bcl2l1;Cd36;Dag1;Ep300;Epor;Jun;Mmp9;Nos2;Plg;Rps19;Tgfb1;Tlr2;Trp53;Bad;Bcl2;Ccr5;Hspd1;Mbl2;Sqstm1
GO:1904019	epithelial cell apoptotic process	18	1.96e-06	9.24e-06	Angpt1;Icam1;Il10;Il13;Neurod1;Ngf;Six3;Tek;Tnf;Wfs1;Bcl2l1;Bmp4;Ccl12;Col18a1;Fas;Mtor;Tgfbr2;Bad
GO:0031214	biomineral tissue development	22	2.16e-06	1.01e-05	Adrb2;Col1a1;Fbn2;Gpnmb;Grem1;Ltbp3;Mgp;Nos3;Ppara;Rflna;Acvr1;Bcor;Bmp4;Bmp7;Fgf23;Fgfr2;Gata1;Gja1;Kl;Tgfb1;Twist1;Lgr4
GO:0007187	G protein-coupled receptor signaling pathway, coupled to cyclic nucleotide second messenger	28	2.18e-06	1.02e-05	Abca1;Adora1;Adora2a;Adora2b;Adrb2;Akap13;Calcr;Calcrl;Cnr1;Edn1;Ednra;Gcg;Gnat2;Grm6;Htr1a;Nos1;Ptger1;Ptger2;Ptger4;Ptgfr;Adrb1;Adrb3;Calca;Cxcr3;Drd3;Flna;Gna11;Gnaq
GO:0042044	fluid transport	9	2.3e-06	1.07e-05	Aqp1;Aqp4;Aqp5;Aqp7;Aqp9;Edn1;Ednrb;Mip;Slc4a11
GO:0035924	cellular response to vascular endothelial growth factor stimulus	12	2.44e-06	1.13e-05	Flt1;Foxc1;Hspb1;Pgf;Smoc2;Vegfa;Vegfb;Vegfc;Vegfd;Akt1;Ccbe1;Dcn
GO:1902903	regulation of supramolecular fiber organization	36	2.51e-06	1.15e-05	Akap13;Apoe;Camsap3;Capn1;Cav1;Ccn2;Cfl1;Clu;Cryab;Edn1;Eln;Hspa1a;Htr1a;Icam1;Limk1;Myoc;Ptger4;Rhoa;Rock1;Rock2;Sh3pxd2b;Trpv4;Alms1;App;Ep300;Fkbp4;Flna;Mtor;Nck2;Pik3r1;Rasa1;Tac1;Tgfbr1;Tlr2;Apoa1;Cdkn1b
GO:0045861	negative regulation of proteolysis	39	2.53e-06	1.15e-05	Adora2a;Aqp1;C3;C4b;Cryaa;Cryab;Il10;Ins2;Mug2;Ngf;Pax2;Serpina6;Serpinf1;Timp1;Tnfsf14;Vegfa;Vtn;Akt1;App;Bcl2l1;Cdh1;Cdkn2a;Cln3;Crim1;Ep300;Il6;Kng1;Mmp9;Pak2;Pik3r1;Rpl11;Rpl5;Rps7;Serpina1a;Timp3;Trp53;Hgf;Shh;Tfap2b
GO:0019216	regulation of lipid metabolic process	36	2.7e-06	1.22e-05	Adora1;Adora2b;Apoe;C3;Capn2;Cav1;Cnr1;Elovl5;Flt1;Ifng;Ins2;Kcnma1;Mtmr2;Opa3;Ppara;Tek;Tnf;Akt1;Cd36;Drd3;Esr1;Fgf2;Il1a;Il1b;Mlxipl;Mtor;Pex2;Pik3r1;Sod1;Tgfb1;Trex1;Twist1;Adipoq;Apoa1;Apoa4;Apoc3
GO:0050878	regulation of body fluid levels	36	2.89e-06	1.3e-05	Adora1;Adora2a;Adrb2;Akr1b3;Apoe;Aqp1;Aqp4;Aqp5;Aqp7;Axl;C3;Cav1;Edn1;Ednrb;Kcnma1;Mertk;P2ry2;Prkca;Ptger4;Trpv4;Vegfa;Wfs1;Adrb1;Cd36;Cdh1;Fgf10;Gata1;Gja1;Kng1;Lyst;Pik3ca;Plg;Tac1;Tlr4;Shh;Tfap2b
GO:0007369	gastrulation	24	3.07e-06	1.38e-05	Col11a1;Col5a1;Col8a1;Fn1;Foxc1;Foxc2;Il10;Pax2;Sfrp1;Vtn;Acvr1;Bmp4;Bmp7;Dag1;Lrp5;Mbp;Mmp2;Mmp9;Smad2;Sox2;Tgfbr2;Trp53;Adipoq;Apoa1
GO:0051341	regulation of oxidoreductase activity	15	3.33e-06	1.48e-05	Apoe;Cav1;Cnr1;Edn1;Edn2;Gdnf;Ifng;Il13;Ins2;Tnf;Akt1;Esr1;Fgf23;Gstp1;Il1b
GO:0032963	collagen metabolic process	16	3.35e-06	1.48e-05	Adora2b;Ccn2;Col1a1;Col5a1;Ltbp1;Mmp1a;Mmp3;Tgfbr3;Bmp4;Ep300;Il6;Mmp19;Mmp2;Mmp9;Plod1;Tgfb1
GO:0008544	epidermis development	33	3.36e-06	1.48e-05	Foxc1;Kcnma1;Lhx2;Ntf3;Ntf5;Pax6;Pou4f3;Ppara;Rock1;Rock2;Tgfb2;Tnf;Ush2a;Bmp4;Cdkn2a;Cers3;Fgf10;Fgfr2;Grhl2;Il1a;Nf1;Ovol2;Plod1;Ptch1;Sod1;Yap1;Bcl2;Gli1;Lgr4;Ptgs1;Shh;Smo;Txnip
GO:0031644	regulation of neurological system process	22	3.74e-06	1.64e-05	Adora1;Adrb2;Edn1;Ednrb;Ifng;Il10;Mgll;Mtmr2;Myrf;Nos1;Rtn4;Tnf;App;Comt;Dag1;Il1a;Il6;Mag;Mtor;Pten;Tlr4;Hgf
GO:0097485	neuron projection guidance	26	3.83e-06	1.67e-05	Apbb2;Bdnf;Dpysl2;Gap43;Gdnf;Isl1;Lhx2;Nkx2-1;Ntf3;Ocm;Pax6;Pou4f2;Pou4f3;Tgfb2;Vegfa;App;B3gnt2;B4gat1;Bmp7;Cxcl12;Dag1;Efna5;Ntrk1;Ptch1;Shh;Smo
GO:0071900	regulation of protein serine/threonine kinase activity	42	3.91e-06	1.7e-05	Adora1;Adrb2;Akap13;Apoe;Cav1;Edn1;Flt1;Fzd4;Hspb1;Ifng;Ins2;Map3k12;Ntf3;Prkca;Rhoa;Sfrp1;Thy1;Tnf;Vegfa;Bmp4;Bmp7;Cbs;Cdkn1a;Cdkn2a;Cdkn2b;Ercc6;Fgf10;Fgf2;Gstp1;Il1b;Lrp5;Nf1;Ptpn22;Sod1;Tgfb1;Tgfbr1;Tlr4;Adipoq;Ccnd2;Cdkn1b;Hgf;Ptpn11
GO:0097193	intrinsic apoptotic signaling pathway	32	4.05e-06	1.75e-05	Cav1;Clu;Cyp1b1;Dnm1l;Epo;Hspb1;Ins2;Opa1;Parl;Pou4f1;Prkca;Tnf;Wfs1;Bak1;Bax;Bcl2l1;Cdkn1a;Cxcl12;Ep300;Ercc6;Mmp9;Nck2;Pik3r1;Rpl11;Rpl26;Rps7;Rrm2b;Sod1;Trp53;Bad;Bcl2;Sod2
GO:0006022	aminoglycan metabolic process	17	4.26e-06	1.83e-05	Angpt1;Foxc1;Lyve1;Ptger4;Akt1;B3gat3;B3gnt2;B4gat1;Chst14;Chst3;Dcn;Dse;Fgf2;Il1b;Tgfb1;Xylt1;Hgf
GO:0031348	negative regulation of defense response	25	4.4e-06	1.88e-05	Adora1;Adora2a;Adrb2;Apoe;Calcrl;Cdh5;Cx3cr1;Gpatch3;Il10;Il2;Ins2;Isl1;Ppara;Ptger4;Samhd1;Serpinf1;Adar;Gstp1;Il2ra;Rps19;Trex1;Adipoq;Apoa1;Hgf;Tap1
GO:0038061	NIK/NF-kappaB signaling	17	4.89e-06	2.07e-05	Capn1;Card10;Chil1;Edn1;Grem1;Rhoa;Tek;Tnf;Tnfsf14;Akt1;App;Il1b;Ptpn22;Tlr2;Tlr4;Trim44;Mas1
GO:0050886	endocrine process	17	4.89e-06	2.07e-05	Ace;Ace2;Agtr1b;Aqp1;Edn1;Edn2;Fzd4;Nkx2-1;Nos3;Pomc;Ren1;Rhoa;Adrb1;Drd3;Il1b;Tac1;Ptpn11
GO:0048017	inositol lipid-mediated signaling	20	6.03e-06	2.54e-05	Angpt1;Car8;Cntf;Edn1;Flt1;Ins2;Myoc;Ntrk2;Tek;Tgfb2;Tnf;Akt1;Cat;Dcn;Nf1;Pik3c2a;Pik3ca;Pik3r1;Twist1;Hgf
GO:0002269	leukocyte activation involved in inflammatory response	9	6.19e-06	2.59e-05	Aif1;Clu;Cx3cr1;Il13;Trpv1;App;Jun;Tlr2;Tlr4
GO:0060976	coronary vasculature development	14	6.24e-06	2.6e-05	Ace;Angpt1;Epo;Ltbp1;Tgfbr3;Vegfa;Vegfb;Bmp4;Epor;Fgf2;Fgfr2;Lrp2;Tgfbr1;Shh
GO:1902532	negative regulation of intracellular signal transduction	46	6.42e-06	2.66e-05	Ace2;Apoe;Capn1;Cav1;Cgnl1;Clu;Epo;Gpatch3;Hspb1;Mfn2;Mmp3;Myoc;Neurod1;Opa1;Optn;Parl;Prkca;Rhoa;Sfrp1;Tank;Tgfb2;Wfs1;Akt1;Bcl2l1;Bmp4;Bmp7;Cxcl12;Dag1;Drd3;Esr1;Fktn;Gstp1;Il1b;Mmp9;Mtor;Nf1;Pten;Ptpn22;Rasa1;Rrm2b;Timp3;Tlr4;Twist1;Adipoq;Bcl2;Sod2
GO:0072089	stem cell proliferation	19	7.13e-06	2.94e-05	Ace;Bdnf;Cx3cr1;Ltbp3;Ngf;Pax6;Six3;Vegfa;Vegfc;Bmp4;Fgfr2;Nf1;Ovol2;Sox2;Tgfb1;Trp53;Yap1;Shh;Smo
GO:0033500	carbohydrate homeostasis	30	7.36e-06	3.01e-05	Aqp4;Cnr1;Gcg;Icam1;Ins2;Neurod1;Pax2;Pax6;Pomc;Serpinf1;Tjp1;Trpv4;Wfs1;Akt1;Alms1;Cd36;Cdkn2a;Efna5;Il6;Lrp5;Mlxipl;Nmb;Pik3ca;Pik3r1;Ptch1;Adipoq;Apoc3;Bad;Ptpn11;Tfap2b
GO:0021675	nerve development	14	7.37e-06	3.01e-05	Atoh7;Bdnf;Isl1;Ngf;Ntf3;Ntf5;Pax2;Pou4f1;Pou4f3;Six1;Slc1a3;Chd7;Dag1;Ntrk1
GO:0032535	regulation of cellular component size	38	7.57e-06	3.08e-05	Apoe;Aqp1;Bdnf;Capn1;Cfl1;Cntf;Dpysl2;Edn1;Eln;Fn1;Icam1;Kcnma1;Limk1;Mgll;Nefl;Ngf;Ocm;Olfm1;Omg;Pou4f2;Rhoa;Rtn4;Vegfa;Wdr36;Akt1;Cdkl5;Cxcl12;Efna5;Ep300;Mag;Mtor;Nck2;Pex11b;Pten;Rasa1;Tlr2;Anapc2;Ccr5
GO:0009410	response to xenobiotic stimulus	31	8.2e-06	3.31e-05	Adora2a;Agtr1b;Aif1;Aqp1;Cnr1;Cyp1a2;Cyp1b1;Cyp2d22;Dpysl2;Edn1;Ednra;Epo;Gdnf;Gstm1;ND6;Nos1;Pitx3;Serpinf1;Bmp4;Drd3;Ep300;Gsto2;Gstp1;Il6;Mtor;Sod1;Tac1;Tgfb1;Gstm2;Hspd1;Map1lc3a
GO:0032612	interleukin-1 production	15	8.56e-06	3.44e-05	Abca1;Aqp4;Cx3cr1;Hspb1;Ifng;Isl1;Panx1;Ptger4;Cd36;Gstp1;Il1b;Tlr2;Tlr4;Apoa1;Ccr5
GO:0051302	regulation of cell division	21	8.59e-06	3.44e-05	Pax6;Pgf;Rhoa;Tgfb2;Vegfa;Vegfb;Vegfc;Vegfd;Bcl2l1;Cat;Drd3;Fgf2;Fgfr2;Il1a;Il1b;Ptch1;Tgfb1;Zfyve26;Becn1;Shh;Txnip
GO:0030099	myeloid cell differentiation	37	8.77e-06	3.49e-05	C1qc;Calcr;Car2;Cd4;Epo;Fbn1;Gpr55;Ifng;Il17a;Lrrk1;Meis2;Pou4f1;Pou4f2;Prkca;Sfrp1;Tgfbr3;Tnf;Vegfa;Adar;App;Bmp4;Cdkn2b;Ep300;Fas;Fos;Gata1;Jun;Mtor;Ncapg2;Nf1;Pik3r1;Rps19;Tgfb1;Tgfbr2;Tlr2;Adipoq;Ptpn11
GO:0051348	negative regulation of transferase activity	29	8.84e-06	3.5e-05	Adora2a;Apoe;Cav1;Hspb1;Ibtk;Limk1;Prkca;Sfrp1;Thy1;Adar;Akt1;Bmp4;Bmp7;Cdkn1a;Cdkn2a;Cdkn2b;Gnaq;Gstp1;Il1b;Il6;Lrp5;Nf1;Ptpn22;Rpl11;Rpl5;Rps7;Trp53;Adipoq;Cdkn1b
GO:0042391	regulation of membrane potential	41	9.73e-06	3.84e-05	Adora1;Adora2a;Adrb2;Bdnf;Cacna2d1;Cav1;Cnr1;Cntf;Edn1;Gjd2;Ifng;Kcnk2;Kcnma1;Mtmr2;Myoc;Ntrk2;Tnf;Trpv1;Adrb1;Akt1;App;Bak1;Bax;Bcl2l1;Cd36;Cdkn2a;Cln3;Dcn;Flna;Gja1;Gna11;Gnaq;Il6;Jun;Pten;Pycr1;Sod1;Tac1;Bad;Bcl2;Sod2
GO:0001570	vasculogenesis	15	9.92e-06	3.89e-05	Angpt1;Cav1;Epo;Fzd4;Ntrk2;Pitx2;Tek;Tgfbr3;Epor;Fgfr2;Tgfb1;Tgfbr2;Yap1;Shh;Smo
GO:0001818	negative regulation of cytokine production	27	9.95e-06	3.89e-05	Angpt1;Aqp4;Axl;Cx3cr1;Fn1;Gpatch3;Gpnmb;Gpr18;Ifng;Il10;Il13;Mertk;Pomc;Ptger4;Tgfb2;Tnf;Gstp1;Il6;Ptpn22;Tgfb1;Tlr2;Tlr4;Twist1;Adipoq;Apoa1;Hgf;Lgr4
GO:0031346	positive regulation of cell projection organization	41	1.03e-05	4e-05	Ache;Apoe;Aqp1;Bdnf;Cfl1;Cnr1;Cntf;Crp;Dnm1l;Efemp1;Enpp2;Epo;Fn1;Fzd4;Hspb1;Il2;Ins2;Limk1;Nefl;Ngf;Ntrk2;Ocm;Opa1;P2ry2;Pou4f2;Serpinf1;Vegfa;Bmp4;Bmp7;Cdkl5;Cxcl12;Efna5;Ep300;Epor;Il6;Mtor;Nf1;Ntrk1;Tgfbr1;Anapc2;Hgf
GO:0048872	homeostasis of number of cells	32	1.03e-05	4e-05	Atxn2;Axl;Epo;Ifng;Il2;Mertk;Nos3;Tgfb2;Tgfbr3;Vegfa;Adar;Akt1;Bak1;Bap1;Bax;Bmp4;Cdh2;Chst3;Fas;Gata1;Il2ra;Il6;Ncapg2;Rps17;Rps19;Rps24;Sod1;Tgfb1;Bcl2;Lgr4;Ptpn11;Smo
GO:0007389	pattern specification process	42	1.1e-05	4.23e-05	Cep290;Edn1;Foxc1;Foxc2;Gdnf;Grem1;Isl1;Lhx2;Lmx1b;Neurod1;Nkx2-1;Ntf5;Pax2;Pax6;Pitx2;Sfrp1;Six1;Six3;Vax2;Acvr1;Asph;Bcor;Bmp4;Bmp7;Ep300;Fgf10;Fgf2;Fgfr2;Gja1;Lrp2;Lrp5;Ovol2;Ptch1;Rax;Smad2;Tgfbr1;Tgfbr2;Trp53;Zeb1;Gli1;Shh;Smo
GO:0032602	chemokine production	15	1.15e-05	4.39e-05	Ackr1;Adora2b;Ifng;P2ry2;Tnf;Trpv4;Cxcr3;Gstp1;Il1b;Il6;Mbp;Tlr2;Tlr4;Twist1;Adipoq
GO:0007249	I-kappaB kinase/NF-kappaB signaling	24	1.15e-05	4.39e-05	Akap13;Angpt1;Cd4;Cx3cr1;Hspb1;Optn;Rhoa;Rock1;Rock2;Tank;Tbk1;Tgm2;Tnf;Akt1;Cd36;Esr1;Flna;Gstp1;Il1a;Il1b;Tlr2;Tlr4;Adipoq;Sqstm1
GO:0048645	animal organ formation	13	1.17e-05	4.43e-05	Gdnf;Isl1;Ntf5;Pax2;Six1;Bmp4;Bmp7;Fgf10;Fgf2;Fgfr2;Lrp2;Tgfbr2;Shh
GO:0050951	sensory perception of temperature stimulus	8	1.2e-05	4.55e-05	Adora1;Trpm3;Trpm8;Trpv1;Calca;Cxcl12;Ntrk1;Tlr4
GO:0009266	response to temperature stimulus	23	1.21e-05	4.57e-05	Adora1;Adrb2;Hspa1a;Hspb2;Nos1;Trpm3;Trpm8;Trpv1;Trpv4;Adrb1;Adrb3;Calca;Cxcl12;Fos;Il1a;Il6;Nf1;Ntrk1;Sod1;Tlr4;Xylt1;Hspd1;Sod2
GO:0045787	positive regulation of cell cycle	35	1.33e-05	4.97e-05	Aif1;Casp2;Ccn2;Cdc7;Edn1;Foxe3;Il10;Ins2;Meis2;Pou4f1;Prkca;Rhoa;Rock2;Smoc2;Tgfb2;Tnf;App;Cdkn1a;Cdkn2a;Drd3;Fgf10;Fgfr2;Il1a;Il1b;Lrp5;Mlxipl;Rpl26;Rps15a;Tgfb1;Trp53;Becn1;Ccnd2;Cdkn1b;Gli1;Ptpn11
GO:0071216	cellular response to biotic stimulus	28	1.33e-05	4.97e-05	Abca1;Axl;Capn2;Cx3cr1;Ednrb;Ifng;Il10;Ins2;Nos3;Prkca;Rhoa;Tmco1;Tnf;Akt1;Ccl12;Cd36;Gstp1;Il1b;Il6;Nos2;Prpf8;Ptpn22;Tgfb1;Tlr2;Tlr4;Trp53;Ccr5;Txnip
GO:0010573	vascular endothelial growth factor production	9	1.47e-05	5.45e-05	Adora2b;Aqp4;C3;Cyp1b1;Isl1;Ccbe1;Il1a;Il1b;Il6
GO:0008643	carbohydrate transport	20	1.59e-05	5.88e-05	Ace;Aqp1;Aqp7;Aqp9;C3;Edn1;Ednra;Ins2;Pou4f2;Prkca;Slc1a2;Slc23a1;Slc23a2;Tnf;Akt1;Esr1;Il1b;Rasa1;Adipoq;Ptpn11
GO:0030100	regulation of endocytosis	29	1.61e-05	5.9e-05	Angpt1;Apoe;Atxn2;Axl;C3;Cav1;Clu;Dnm1l;Grem1;Mertk;Mtmr2;Ntf3;Prkca;Rock1;Tnf;Vegfa;Vtn;Bcl2l1;Cd36;Drd3;Il1b;Lrp2;Pten;Tgfb1;Tlr2;Tspan1;Tulp1;Adipoq;Mbl2
GO:0031098	stress-activated protein kinase signaling cascade	30	1.64e-05	6e-05	Akr1b3;Ccn2;Cryab;Edn1;Fzd4;Grem1;Ins2;Map3k12;Mapk10;Ptger4;Rhoa;Sfrp1;Tgfb2;Tgfbr3;Tnf;Trpv4;Vegfa;Akt1;App;Cbs;Ercc6;Fas;Fktn;Gstp1;Il1a;Il1b;Pak2;Ptpn22;Tlr4;Hgf
GO:0031016	pancreas development	15	1.75e-05	6.38e-05	Clu;Isl1;Meis2;Neurod1;Pax2;Pax6;Wfs1;Bak1;Bmp4;Fgf10;Il6;Smad2;Bad;Shh;Smo
GO:0014823	response to activity	13	1.92e-05	6.96e-05	Angpt2;Cfl1;Edn1;Il10;Cat;Mtor;Ntrk1;Pten;Sco2;Adipoq;Hspd1;Mas1;Sod2
GO:0046717	acid secretion	17	1.99e-05	7.19e-05	Ace;Adora1;Adora2a;Aqp9;Bdnf;Dpysl2;Edn1;Mip;Ntrk2;P2ry2;Trpv1;Drd3;Il1a;Il1b;Nf1;Nmb;Nos2
GO:0051235	maintenance of location	33	2.01e-05	7.21e-05	Alb;Apoe;C3;Cav1;Cd4;Crp;Ednra;Fbn1;Fbn2;Ibtk;Il13;Ltbp1;Ngf;P2ry6;Ppara;Tgfb2;Thy1;Tnf;Trpv1;Akt1;Asph;Bax;Cd36;Chd7;Cxcr3;Dag1;Fgf2;Flna;Il1b;Tgfb1;Txn1;Apoa1;Ccr5
GO:0030902	hindbrain development	22	2.02e-05	7.22e-05	Aif1;Atxn2;Cep290;Foxc1;Fzd4;Lmx1b;ND4;Neurod1;Pax6;Pou4f1;Rere;Smad9;Bmp7;Cbs;Fgf2;Flna;Trp53;Bcl2;Gli1;Ptpn11;Shh;Smo
GO:0070661	leukocyte proliferation	32	2.03e-05	7.23e-05	Aif1;Cd4;Clu;Epo;Gpnmb;Grem1;Ifng;Il10;Il13;Il2;Tbk1;Bax;Bmp4;Ccl12;Cdkn1a;Cdkn2a;Cxcl12;Fgf10;Gstp1;Il1b;Il2ra;Il6;Nck2;Ptpn22;Tac1;Tgfb1;Tgfbr2;Tlr4;Trp53;Bcl2;Hspd1;Shh
GO:0043112	receptor metabolic process	23	2.08e-05	7.38e-05	Ace2;Ache;Angpt1;Apoe;Atxn2;Calcrl;Capn1;Cav1;Edn1;Grem1;Il10;Mtmr2;Ntf3;Optn;Ppara;Tnf;Vegfa;Cd36;Drd3;Fut8;Tgfb1;Adipoq;Becn1
GO:0051262	protein tetramerization	20	2.16e-05	7.61e-05	Ache;Cngb1;Dnm1l;Kcnma1;Mip;Mtmr2;Ocm;Samhd1;Sbf2;Trpm3;Trpm8;Trpv1;Aldh1a3;Cat;Pex14;Pex5;Rps19;Thg1l;Trp53;Sod2
GO:0009100	glycoprotein metabolic process	34	2.23e-05	7.81e-05	B3glct;Col11a1;Col2a1;Dpm2;Pomgnt1;Pomt1;Pomt2;Srd5a3;Vegfb;B3galnt2;B3gat3;B3gnt2;B4gat1;Cant1;Chst14;Chst3;Dcn;Dpm1;Dpm3;Dse;Ep300;Fkrp;Fktn;Fut8;Galnt3;Gata1;Large1;Pomgnt2;Pomk;Rxylt1;Serpina1a;Trex1;Xylt1;Bcl2
GO:0018210	peptidyl-threonine modification	17	2.24e-05	7.81e-05	Cdc7;Chil1;Gcg;Map3k12;Prkca;Rock2;Tbk1;Acvr1;Akt1;App;Bmp7;Galnt3;Mtor;Tgfb1;Tgfbr1;Tgfbr2;Bcl2
GO:2001023	regulation of response to drug	17	2.24e-05	7.81e-05	Adora2a;Cnr1;Gdnf;Il10;Ngb;Ptger4;Rtn4;Sncg;Tnf;Cxcl12;Drd3;Epor;Pycr1;Trp53;Txn1;Hgf;Ptpn11
GO:0007346	regulation of mitotic cell cycle	43	2.3e-05	7.99e-05	Aif1;Casp2;Cav2;Cdc7;Edn1;Foxc1;Gpnmb;Hspa1a;Ins2;Meis2;Prkca;Rnaseh2b;Smoc2;Tnf;App;Bcl2l1;Bmp4;Bmp7;Ccl12;Cdkn1a;Cdkn2a;Cdkn2b;Drd3;Esr1;Fgf10;Fgfr2;Gbf1;Il1a;Il1b;Kif11;Lrp5;Naa10;Ptch1;Pten;Rpl26;Tgfb1;Trp53;Atf2;Bcl2;Becn1;Ccnd2;Cdkn1b;Ptpn11
GO:0043254	regulation of protein complex assembly	40	2.34e-05	8.1e-05	Apoe;Atxn2;Camsap3;Capn1;Cav1;Cfl1;Clu;Cryab;Dnm1l;Eln;Foxc2;Hspa1a;Icam1;Ifng;Ins2;Mmp1a;Mmp3;Ptger4;Rhoa;Tnf;Vegfa;Bax;Cd36;Ep300;Esr1;Fas;Fkbp4;Jun;Mtor;Nck2;Pex14;Pex5;Rasa1;Tgfb1;Tlr2;Tlr4;Trp53;Twist1;Cdkn1b;Ptpn11
GO:0071887	leukocyte apoptotic process	17	2.52e-05	8.66e-05	Axl;Ifng;Il10;Il2;Mertk;Tgfb2;Akt1;Bak1;Bax;Bmp4;Cxcl12;Fas;Il2ra;Il6;Pten;Trp53;Ccr5
GO:0015711	organic anion transport	40	2.61e-05	8.94e-05	Abca1;Abca4;Abcc5;Ace;Ace2;Adora1;Adora2a;Apoe;Aqp9;Bdnf;Car4;Dpysl2;Edn1;Mip;Ntrk2;P2ry2;Slc17a6;Slc1a1;Slc1a2;Slc1a3;Slc23a1;Slc23a2;Slc4a11;Slc4a4;Tnf;Trpv1;Akt1;Cd36;Cln3;Drd3;Gja1;Il1a;Il1b;Lrp2;Nf1;Nmb;Nos2;Slc19a1;Apoa1;Apoa4
GO:0050808	synapse organization	40	2.75e-05	9.39e-05	Ache;Apoe;Bdnf;Cfl1;Col4a1;Cx3cr1;Dnm1l;Gap43;Gdnf;Htr1a;Il10;Ins2;Lmx1b;Mtmr2;Nefh;Nefl;Ntrk2;Opa1;Prkca;Rhoa;Rock2;Six1;Sncg;Sparc;Sparcl1;Tnf;App;Cdh1;Cdh2;Cdkl5;Dag1;Efna5;Fgfr2;Flna;Gphn;Lrp5;Ntrk1;Pten;Tlr2;Anapc2
GO:0003170	heart valve development	11	2.83e-05	9.57e-05	Heyl;Nos3;Olfm1;Pitx2;Tgfb2;Acvr1;Bmp4;Mtor;Tgfb1;Tgfbr2;Twist1
GO:0035094	response to nicotine	11	2.83e-05	9.57e-05	Agtr1b;Cnr1;Edn1;Il13;ND4;ND6;Ppara;Tnf;Ntrk1;Bad;Bcl2
GO:0022604	regulation of cell morphogenesis	44	2.91e-05	9.81e-05	Ache;Apoe;Bdnf;Cfl1;Cntf;Coch;Dnm1l;Dpysl2;Enpp2;Fermt2;Fn1;Fzd4;Icam1;Limk1;Mgll;Myoc;Nefl;Ngf;Ntrk2;Ocm;Olfm1;Omg;Opa1;Pou4f2;Rhoa;Rtn4;Sarm1;Sparc;Thy1;Vegfa;Wdr36;Ccl12;Cdh2;Cdkl5;Cxcl12;Efna5;Ep300;Flna;Il6;Mag;Pten;Anapc2;Apoa1;Ccr5
GO:0048736	appendage development	23	2.94e-05	9.85e-05	Col2a1;Fbn2;Grem1;Lmx1b;Pitx2;Tgfb2;Asph;Bak1;Bax;Bmp4;Bmp7;Chd7;Fgf10;Fgfr2;Gja1;Gnaq;Grhl2;Lrp5;Ptch1;Rax;Twist1;Shh;Tfap2b
GO:0060037	pharyngeal system development	8	3.05e-05	0.000102	Isl1;Six1;Tgfb2;Acvr1;Bmp4;Bmp7;Ptch1;Tgfbr1
GO:0043279	response to alkaloid	17	3.16e-05	0.000105	Adora2a;Aif1;Bche;Cnr1;Dpysl2;Ednra;ND6;Nos1;Pitx3;Trpv1;Bcl2l1;Drd3;Il6;Mtor;Tac1;Hspd1;Map1lc3a
GO:0051260	protein homooligomerization	35	3.3e-05	0.000109	Angpt1;Apoe;Aqp4;Cav1;Clu;Cryaa;Cryab;Dnm1l;Gja8;Glul;Kcnma1;Mip;Ocm;Optn;Rs1;Samhd1;Slc1a1;Slc1a2;Tgm2;Trpm8;Trpv1;Aldh1a3;App;Bax;Cat;Cdh1;Fas;Gphn;Pex11b;Pex14;Pex5;Thg1l;Trp53;Adipoq;Sod2
GO:0002931	response to ischemia	10	3.49e-05	0.000115	Cav1;Cx3cr1;Panx1;Bcl2l1;Gja1;Trp53;Bcl2;Eef2;Hspd1;Sqstm1
GO:0050795	regulation of behavior	14	3.81e-05	0.000125	Adora1;Adora2a;Alb;Apoe;Cnr1;Htr1a;Ins2;Ptgds;Ptger4;Drd3;Gja1;Il6;Mtor;Esr2
GO:0007588	excretion	11	4.08e-05	0.000133	Ace;Adora1;Adora2a;Edn1;Ednrb;Kcnma1;Ptger4;Trpv1;Comt;Drd3;Tac1
GO:0035264	multicellular organism growth	22	4.09e-05	0.000133	Adrb2;Atxn2;Sh3pxd2b;Slc1a2;Adrb1;Adrb3;Alms1;App;Chd7;Drd3;Ercc6;Fgfr2;Grhl2;Mtor;Pex5;Pik3ca;Ptch1;Sod1;Trp53;Bcl2;Ptpn11;Smo
GO:1905114	cell surface receptor signaling pathway involved in cell-cell signaling	44	4.09e-05	0.000133	Adora1;Adora2a;Adrb2;Apoe;Axl;Bdnf;C3;Cav1;Col1a1;Fermt2;Fzd4;Grem1;Ins2;Isl1;Lrrk1;Mertk;Mtmr2;Myoc;Ndp;Pitx2;Sfrp1;Six3;Trpv1;Vax2;Adrb1;App;Arl6;Bmp4;Cdh1;Cdh2;Fgf10;Fgf2;Fgfr2;Gnaq;Lrp5;Pten;Sox2;Tlr2;Tspan12;Yap1;Gli1;Lgr4;Shh;Smo
GO:1904888	cranial skeletal system development	12	4.25e-05	0.000138	Foxc2;Sh3pxd2b;Six1;Tgfb2;Bmp4;Fgfr2;Grhl2;Smad2;Tgfb1;Tgfbr1;Tgfbr2;Twist1
GO:0032941	secretion by tissue	10	4.28e-05	0.000138	Adora1;Aqp1;Aqp5;Kcnma1;P2ry2;Ptger4;Adrb1;Fgf10;Gja1;Tac1
GO:0001701	in utero embryonic development	41	4.35e-05	0.000139	Angpt1;Capn2;Edn1;Ednra;Foxc1;Il10;Mfn2;ND4;Nos3;Ocrl;Pitx2;Rnaseh2b;Rtn4;Tgfbr3;Tjp1;Vegfa;Acvr1;Akt1;Bcl2l1;Bcor;Bmp7;Cdh1;Chd7;Eno1;Erf;Fgfr2;Gata1;Gja1;Grhl2;Ncapg2;Ovol2;Plg;Polg2;Ptch1;Sco2;Smad2;Tgfbr1;Tgfbr2;Trp53;Twist1;Smo
GO:0055123	digestive system development	19	4.38e-05	0.00014	Ednrb;Pitx2;Sfrp1;Tcf21;Tgfb2;Tnf;Bmp4;Cdh1;Col3a1;Fgf10;Fgfr2;Ovol2;Smad2;Tgfb1;Tgfbr2;Bcl2;Lgr4;Shh;Smo
GO:0050867	positive regulation of cell activation	31	4.72e-05	0.00015	Adora2b;Aif1;Axl;Cav1;Ccn2;Cd4;Epo;Ifng;Il10;Il13;Il2;Rhoa;Thy1;Tnfsf14;App;Cdkn1a;Fgf10;Il1b;Il2ra;Il6;Lyst;Nck2;Ptpn22;Tac1;Tgfb1;Tgfbr2;Tlr4;Bad;Bcl2;Hspd1;Shh
GO:0044070	regulation of anion transport	16	5.3e-05	0.000168	Ace2;Adora1;Adora2a;Apoe;Car2;Car7;Dpysl2;Edn1;P2ry2;Prkca;Tnf;Akt1;Fgf23;Il1a;Il1b;Mtor
GO:0032386	regulation of intracellular transport	40	5.39e-05	0.00017	Adora2a;Adora2b;Adrb2;Angpt1;Cep290;Cnr1;Cryab;Dnm1l;Htr1a;Ifng;Il13;Lmx1b;Mtmr2;Nefh;Nrn1;P2ry2;Parl;Prkca;Tek;Use1;Asph;B3gat3;Bcl2l1;Bmp4;Cd36;Cdh1;Cdkn1a;Cdkn2a;Ep300;Flna;Il6;Nf1;Pik3r1;Ptpn22;Tgfb1;Txn1;Adipoq;Ptpn11;Shh;Smo
GO:0071806	protein transmembrane transport	11	5.77e-05	0.000182	Pex1;Pex10;Pex12;Pex13;Pex14;Pex16;Pex2;Pex26;Pex5;Pex6;Hspd1
GO:0044706	multi-multicellular organism process	26	5.86e-05	0.000184	Akr1b3;Angpt2;Capn2;Cnr1;Cyp2d22;Edn1;Epo;Pgf;Sh3pxd2b;Timp1;Akt1;Calca;Cbs;Cdh1;Comt;Epor;Esr1;Fkbp4;Fos;Gja1;Mmp2;Mmp9;Mtor;Sod1;Tgfb1;Tgfbr2
GO:0015849	organic acid transport	31	6.04e-05	0.000188	Ace;Ace2;Adora1;Adora2a;Apoe;Aqp9;Bdnf;Dpysl2;Edn1;Mip;Ntrk2;P2ry2;Slc17a6;Slc1a1;Slc1a2;Slc1a3;Slc23a1;Slc23a2;Tnf;Trpv1;Akt1;Cd36;Cln3;Drd3;Il1a;Il1b;Lrp2;Nf1;Nmb;Nos2;Slc19a1
GO:0043900	regulation of multi-organism process	35	6.15e-05	0.000191	Apoe;Cav1;Cav2;Cd4;Cfl1;Cnr1;Ednrb;Gpatch3;Ifng;Il10;Mvb12b;Optn;P2ry2;Prkca;Ptgds;Tbk1;Timp1;Tnf;Trim31;Adar;Cd36;Ep300;Il1b;Il2ra;Jun;Nos2;Ptpn22;Tlr2;Trim44;Bad;Bcl2;Ccr5;Mbl2;Shh;Sqstm1
GO:0031349	positive regulation of defense response	33	6.73e-05	0.000208	Ace;Adora2b;C3;Cav1;Cnr1;Coch;Ednra;Gpatch3;Il17a;Optn;Prkca;Ptger4;Rftn1;Sarm1;Tbk1;Tgm2;Tnf;Trpv4;App;Cd36;Esr1;Gja1;Ifih1;Il1b;Il6;Ptpn22;Rps19;Tac1;Tlr2;Tlr4;Ccr5;Hspd1;Lgr4
GO:0050905	neuromuscular process	17	8.24e-05	0.000254	Adora2a;Atxn2;Kcnma1;Nefl;Opa3;Pou4f1;Pou4f2;Pou4f3;Slc1a3;Aldh1a3;App;Cln3;Drd3;Pex5;Pomk;Pten;Sox2
GO:0032970	regulation of actin filament-based process	34	8.5e-05	0.000261	Adora1;Akap13;Capn1;Cav1;Ccn2;Cfl1;Edn1;Eln;Icam1;Limk1;Myoc;Ntf3;Ptger4;Rhoa;Rock1;Rock2;Sh3pxd2b;Tek;Tgfb2;Adrb1;Alms1;Efna5;Ep300;Flna;Il1a;Mtor;Nck2;Pik3r1;Rasa1;Tac1;Tgfb1;Tgfbr1;Tlr2;Apoa1
GO:0034764	positive regulation of transmembrane transport	24	9.26e-05	0.000284	Adrb2;C3;Cacna2d1;Calcr;Car2;Cfl1;Ednra;Il13;Ins2;Nos1;P2ry6;Pou4f2;Slc1a2;Thy1;Adrb1;Akt1;Asph;Bax;Bmp4;Cxcr3;Flna;Rasa1;Adipoq;Ptpn11
GO:0006836	neurotransmitter transport	29	9.74e-05	0.000297	Adora2a;Adora2b;Adrb2;Aqp1;Cnr1;Dnm1l;Edn1;Ednra;Gdnf;Gfap;Htr1a;Ngf;Nos1;Nrn1;Ntrk2;P2ry2;Prkca;Ptger4;Slc17a6;Slc1a1;Slc1a2;Slc1a3;Slc6a2;Sncg;Tnf;Bcl2l1;Drd3;Maob;Nf1
GO:0071241	cellular response to inorganic substance	23	0.000104	0.000317	Aqp1;Crp;Cyp1a2;Edn1;Fn1;Gucy1b1;Serpinf1;Akt1;App;Asph;Cdh1;Fas;Fos;Jun;Mmp9;Sod1;Trex1;Bad;Becn1;Cdkn1b;Map1lc3a;Ogg1;Shh
GO:0008202	steroid metabolic process	28	0.000106	0.000321	Abca1;Adora2b;Apoe;Cyp1a2;Cyp1b1;Cyp24a1;Cyp2d22;Ifng;Kcnma1;Serpina6;Tnf;App;Cat;Comt;Cyp39a1;Esr1;Fgf23;Hsd11b1;Il1a;Il1b;Lrp5;Pex2;Sod1;Apoa1;Apoa4;Apoc3;Pon1;Shh
GO:0051169	nuclear transport	30	0.000107	0.000322	Akap13;Angpt1;Cfl1;Ifng;Neurod1;Six3;Tek;Tnf;Adar;Akt1;Bmp4;Cd36;Cdh1;Cdkn1a;Cdkn2a;Ep300;Flna;Heatr3;Il6;Nf1;Pik3r1;Ptpn22;Srsf3;Tgfb1;Trp53;Txn1;Ptpn11;Shh;Smo;Txnip
GO:0044091	membrane biogenesis	8	0.000111	0.000333	Cav1;Cav2;Rftn1;Cdh2;Pex16;Pex19;Pex3;Pten
GO:0006909	phagocytosis	20	0.000111	0.000333	Abca1;Aif1;Axl;C3;Mertk;P2ry6;Tgm2;Tnf;Cd36;Il1b;Pik3ca;Pten;Tgfb1;Tlr2;Trex1;Tulp1;Adipoq;Anxa3;Becn1;Mbl2
GO:0042445	hormone metabolic process	23	0.000121	0.00036	Ace;Ache;Cyp1b1;Cyp2d22;Ifng;Kcnma1;Rdh5;Ren1;Rpe65;Serpina6;Tnf;Aldh1a3;Bbs1;Comt;Esr1;Hsd11b1;Il1b;Lrat;Rdh12;Ttr;Apoa1;Ptpn11;Shh
GO:0003158	endothelium development	16	0.000125	0.000371	Cdh5;Foxc2;Icam1;Rhoa;Rock1;Rock2;Tjp1;Tnf;Vegfa;Acvr1;Bmp4;Col18a1;Gja1;Il1b;Tgfbr1;Zeb1
GO:1990845	adaptive thermogenesis	18	0.000128	0.00038	Ache;Adrb2;Cav1;Foxc2;Il13;Mfn2;Trpm8;Trpv1;Trpv4;Vegfa;Adrb1;Adrb3;Alms1;Cd36;Gja1;Tlr4;Adipoq;Lgr4
GO:0021915	neural tube development	21	0.000129	0.000381	Cfl1;Lhx2;Opa1;Pax2;Pax6;Rock2;Sfrp1;Tgfb2;Bmp4;Bmp7;Grhl2;Lrp2;Mthfr;Nf1;Ovol2;Ptch1;Rps7;Tgfb1;Twist1;Shh;Smo
GO:0051495	positive regulation of cytoskeleton organization	23	0.00013	0.000381	Cav1;Ccn2;Cfl1;Edn1;Hspa1a;Htr1a;Icam1;Limk1;Myoc;Ntf3;Rhoa;Rock2;Sh3pxd2b;Tek;Trpv4;Ep300;Flna;Mtor;Nck2;Tac1;Tgfbr1;Apoa1;Cdkn1b
GO:0009895	negative regulation of catabolic process	27	0.000139	0.000407	Adora1;Cnr1;Gdnf;Il10;Ins2;Mtmr2;Nmnat1;Timp1;Tnf;Vegfa;Akt1;Cdkn2a;Ctsa;Flna;Il1b;Mtor;Nos2;Ptpn22;Rpl11;Rpl5;Rps7;Timp3;Trp53;Apoc3;Bcl2;Becn1;Shh
GO:0098754	detoxification	15	0.000153	0.000448	Apoe;Fbln5;Nos3;Pxdn;Tnf;Txnrd2;Cat;Cd36;Gsto2;Gstp1;Sod1;Apoa4;Gstm2;Ptgs1;Sod2
GO:0097327	response to antineoplastic agent	14	0.000167	0.000486	Agtr1b;Aqp1;Edn1;Epo;Gdnf;Nefh;Nefl;Serpinf1;Bmp4;Cdh1;Ep300;Il6;Tgfb1;Trex1
GO:0002694	regulation of leukocyte activation	41	0.000171	0.000495	Adora2a;Adora2b;Aif1;Axl;Cav1;Cd4;Cnr1;Epo;Gpnmb;Ifng;Il10;Il13;Il2;Loxl3;Mertk;Rhoa;Sfrp1;Thy1;Tnfsf14;App;Bmp4;Cdkn1a;Cdkn2a;Fas;Fgf10;Il1b;Il2ra;Il6;Lyst;Nck2;Ptpn22;Tac1;Tgfb1;Tgfbr2;Tlr4;Trex1;Zeb1;Bad;Bcl2;Hspd1;Shh
GO:0019221	cytokine-mediated signaling pathway	33	0.000189	0.000546	Ackr1;Angpt1;Axl;Cav1;Cd4;Cntf;Cx3cr1;Edn2;Epo;Foxc1;Ifng;Padi2;Samhd1;St18;Tnf;Adar;Akt1;Ccl12;Cxcl12;Cxcr3;Epor;Fas;Il1a;Il1b;Il2ra;Il6;Trex1;Trim44;Trp53;Adipoq;Apoa1;Bad;Ccr5
GO:0071542	dopaminergic neuron differentiation	8	0.000213	0.000613	Lmx1b;Pax2;Pitx3;Sfrp1;Vegfa;Vegfd;Cxcl12;Shh
GO:0048569	post-embryonic animal organ development	6	0.000231	0.00066	Efemp1;Fbn1;Flt1;Vegfa;Bak1;Bax
GO:1902074	response to salt	6	0.000231	0.00066	Edn1;Nefh;Nefl;Pitx3;Fgf23;Tgfb1
GO:0048483	autonomic nervous system development	9	0.000243	0.000688	Ednra;Ednrb;Fn1;Gdnf;Ntf3;Six1;Nf1;Ntrk1;Tfap2b
GO:0061614	pri-miRNA transcription by RNA polymerase II	9	0.000243	0.000688	Il10;Ppara;Tgfb2;Bmp4;Fos;Jun;Tgfb1;Tgfbr1;Trp53
GO:0060571	morphogenesis of an epithelial fold	7	0.000243	0.000688	Cfl1;Bmp4;Bmp7;Fgf10;Fgfr2;Ovol2;Shh
GO:0007626	locomotory behavior	24	0.000293	0.000825	Adora2a;Apoe;Calb1;Fzd4;Grm6;Kcnma1;Lmx1b;Mapk10;Ngf;Nkx2-1;Ntf5;Olfm2;Pitx3;Sncg;Aldh1a3;App;Chd7;Cxcl12;Drd3;Pex13;Pten;Sod1;Ccnd2;Sod2
GO:0007586	digestion	15	0.00031	0.000871	Aqp1;Aqp5;Kcnma1;Neurod1;Ptger1;Trpv1;Adrb1;Cd36;Cyp39a1;Drd3;Fgf10;Tac1;Tlr4;Apoa1;Apoa4
GO:0060021	roof of mouth development	13	0.000314	0.000878	Col2a1;Loxl3;Tcf21;Tgfb2;Tgfbr3;Asph;Bcor;Chd7;Smad2;Tgfbr1;Tgfbr2;Twist1;Shh
GO:0009755	hormone-mediated signaling pathway	21	0.000315	0.000878	Akap13;Bdnf;Heyl;Isl1;Nr2e3;Ntrk2;Padi2;Pou4f2;Ppara;Ren1;Rhoa;Sfrp1;Tcf21;Bmp4;Bmp7;Ep300;Esr1;Fkbp4;Yap1;Esr2;Ptpn11
GO:0006970	response to osmotic stress	12	0.000376	0.00104554	Agtr1b;Akr1b3;Aqp1;Epo;Kcnma1;Nkx2-1;Prkca;Trpv4;Bax;Trp53;Atf2;Bad
GO:0030431	sleep	8	0.000382	0.00105637	Adora1;Adora2a;Alb;Ptgds;Ptger4;Drd3;Fos;Il6
GO:0031128	developmental induction	8	0.000382	0.00105637	Gdnf;Nkx2-1;Six1;Six3;Bmp4;Fgf10;Fgf2;Sox2
GO:0010876	lipid localization	33	0.000398	0.00109425	Abca1;Abca4;Ace;Apoe;Aqp9;C3;Cav1;Crp;Edn1;Fzd4;Mip;P2ry2;Pomc;Ppara;Ren1;Tnf;Akt1;Cd36;Drd3;Il1a;Il1b;Lrat;Nmb;Nos2;Ptch1;Tac1;Adipoq;Apoa1;Apoa4;Apoc3;Pon1;Ptpn11;Shh
GO:0033619	membrane protein proteolysis	9	0.0004	0.00109634	Apoe;Ifng;Il10;Timp1;Tnf;Dag1;Il1b;Tgfb1;Timp3
GO:0072376	protein activation cascade	10	0.000438	0.00119625	C1qa;C1qb;C1qc;C1s2;C3;C4b;C7;Cfh;Crp;Mbl2
GO:0050435	amyloid-beta metabolic process	8	0.000459	0.00124988	Ace;Apoe;Clu;Ren1;Rock1;Rock2;App;Becn1
GO:0072347	response to anesthetic	12	0.000473	0.00128375	Aif1;Cnr1;Dpysl2;Ednra;ND6;Nos1;Pitx3;Drd3;Mtor;Tac1;Hspd1;Map1lc3a
GO:0009791	post-embryonic development	15	0.000493	0.00133351	Cyp1a2;Efemp1;Fbn1;Flt1;Vegfa;Bak1;Bax;Bmp4;Fgfr2;Gnaq;Mtor;Smad2;Tgfbr1;Bcl2;Sod2
GO:0045786	negative regulation of cell cycle	36	0.000519	0.00139547	Apbb2;Casp2;Foxc1;Foxe3;Gpnmb;Ifng;Lrrk1;Mfn2;Neurod1;Pou4f1;Rnaseh2b;Tgfb2;Tnf;Atrip;Bcl2l1;Bmp4;Bmp7;Ccl12;Cdkn1a;Cdkn2a;Cdkn2b;Esr1;Fgf10;Fgfr2;Mlxipl;Naa10;Pten;Rpl26;Sox2;Tgfb1;Trex1;Trp53;Atf2;Bcl2;Cdkn1b;Ptpn11
GO:0043588	skin development	25	0.000519	0.00139547	Col1a1;Col5a1;Foxc1;Lhx2;Pax6;Rock1;Rock2;Tgfb2;Tnf;Cers3;Col3a1;Fgf10;Fgfr2;Grhl2;Il1a;Nf1;Ovol2;Yap1;Bcl2;Lgr4;Ptgs1;Shh;Smo;Tfap2b;Txnip
GO:1903827	regulation of cellular protein localization	40	0.000534	0.00143062	Angpt1;Card10;Cav2;Cep290;Cfl1;Ifng;Ins2;Parl;Rock2;Rtn4;Tek;Tgfb2;Tnf;Vegfa;Akt1;Asph;B3gat3;Bcl2l1;Bmp4;Cd36;Cdh1;Cdh2;Cdkn1a;Cdkn2a;Dag1;Ep300;Flna;Gbf1;Il6;Lrp5;Nf1;Pik3r1;Ptpn22;Tgfb1;Txn1;Adipoq;Ptpn11;Shh;Smo;Sqstm1
GO:0015837	amine transport	15	0.000539	0.00143863	Ace2;Adora1;Adora2a;Adora2b;Aqp9;Cnr1;Dpysl2;Gdnf;Rtn4;Sncg;Tnf;Cxcl12;Drd3;Il1b;Ptgs1
GO:0051932	synaptic transmission, GABAergic	9	0.000544	0.00144913	Adora1;Adora2a;Bdnf;Car2;Car7;Cnr1;Nf1;Pten;Tac1
GO:0070085	glycosylation	23	0.000557	0.00147701	B3glct;Dpm2;Pigm;Pomgnt1;Pomt1;Pomt2;Srd5a3;Vegfb;B3galnt2;B3gat3;B3gnt2;B4gat1;Dpm1;Dpm3;Fkrp;Fktn;Fut8;Galnt3;Large1;Pomgnt2;Pomk;Rxylt1;Serpina1a
GO:0030522	intracellular receptor signaling pathway	22	0.000607	0.00160526	Bdnf;Gpatch3;Heyl;Isl1;Nr2e3;Ntrk2;Padi2;Pou4f2;Ppara;Rhoa;Sfrp1;Tcf21;Aldh1a3;Ep300;Esr1;Fkbp4;Ifih1;Ptpn22;Tlr4;Twist1;Yap1;Esr2
GO:0010463	mesenchymal cell proliferation	9	0.000631	0.00165894	Six1;Bmp4;Bmp7;Fgfr2;Lrp5;Tgfbr2;Zeb1;Shh;Smo
GO:0034113	heterotypic cell-cell adhesion	9	0.000631	0.00165894	Gldn;Il10;Thy1;Tnf;Bmp7;Il1b;Mbp;Adipoq;Apoa1
GO:0055081	anion homeostasis	10	0.000654	0.00171198	Abca1;Adora1;Apoe;Car12;Ins2;Fgf23;Lyst;Mlxipl;Apoa1;Tfap2b
GO:0050803	regulation of synapse structure or activity	25	0.000687	0.00179498	Apoe;Bdnf;Cfl1;Dnm1l;Gap43;Il10;Ins2;Ntrk2;Opa1;Prkca;Rhoa;Six1;Sparc;Sparcl1;Tnf;App;Cdh2;Cdkl5;Dag1;Efna5;Lrp5;Ntrk1;Pten;Tlr2;Anapc2
GO:0035966	response to topologically incorrect protein	15	0.000699	0.00181896	Atf6;Clu;Hspa1a;Hspb1;Ifng;Mfn2;Optn;Pomt2;Wfs1;Bak1;Bax;Ep300;Nck2;Pik3r1;Hspd1
GO:0042692	muscle cell differentiation	31	0.000704	0.00182567	Akap13;Bdnf;Capn2;Cav2;Edn1;Ednrb;Grem1;Ins2;Ntf3;Olfm2;Pitx2;Ppara;Six1;Tnfsf14;Vegfa;Acvr1;Adrb1;Akt1;Bmp4;Cdh2;Cxcl12;Ep300;Fgf10;Fgfr2;Mtor;Tgfb1;Zeb1;Bcl2;Shh;Smo;Sod2
GO:0035902	response to immobilization stress	7	0.000716	0.00185071	Agtr1b;Cyp1a2;Pitx3;Ren1;Fos;Tgfb1;Sod2
GO:0060759	regulation of response to cytokine stimulus	14	0.000751	0.00193546	Angpt1;Axl;Cav1;Padi2;Samhd1;Adar;Ifih1;Il6;Tlr2;Tlr4;Trex1;Trim44;Adipoq;Apoa1
GO:0030098	lymphocyte differentiation	31	0.000772	0.00198431	Axl;Cd4;Gpr18;Ifng;Il2;Loxl3;Mertk;Ptger4;Rhoa;Sfrp1;Bak1;Bax;Bmp4;Cdkn2a;Chd7;Ep300;Fas;Il1b;Il2ra;Il6;Mtor;Ntrk1;Pik3r1;Ptpn22;Tgfb1;Tgfbr2;Trp53;Zeb1;Bad;Bcl2;Shh
GO:0051346	negative regulation of hydrolase activity	37	0.000787	0.00201221	Adora2a;Aqp1;C3;C4b;Camsap3;Cryaa;Cryab;Mug2;Ngf;Nos1;Nos3;Pax2;Rock1;Rock2;Serpina6;Serpinf1;Tgfb2;Timp1;Tnf;Tnfsf14;Vegfa;Vtn;Akt1;App;Bcl2l1;Crim1;Ep300;Il6;Kng1;Mmp9;Pak2;Serpina1a;Timp3;Apoa1;Apoc3;Hgf;Tfap2b
GO:0198738	cell-cell signaling by wnt	33	0.00079	0.00201221	Apoe;Axl;Cav1;Col1a1;Fermt2;Fzd4;Grem1;Ins2;Isl1;Lrrk1;Mertk;Myoc;Ndp;Pitx2;Sfrp1;Six3;Vax2;Arl6;Cdh1;Cdh2;Fgf10;Fgf2;Fgfr2;Gnaq;Lrp5;Pten;Sox2;Tlr2;Tspan12;Yap1;Gli1;Lgr4;Shh
GO:0014812	muscle cell migration	13	0.000791	0.00201221	Ace;Aif1;Cyp1b1;Mmp1a;P2ry2;P2ry6;Ptger4;Rock1;Six1;Vtn;Adipoq;Bcl2;Smo
GO:0006898	receptor-mediated endocytosis	24	0.000806	0.00204435	Ache;Adrb2;Angpt1;Apoe;Atxn2;Calcrl;Cav1;Cav2;Clu;Enpp2;Grem1;Loxl2;Loxl3;Loxl4;Mtmr2;Ntf3;Prkca;Vegfa;Vtn;Cd36;Cln3;Drd3;Lrp2;Tgfbr2
GO:0060324	face development	9	0.000839	0.00212209	Col1a1;Tgfb2;Aldh1a3;Asph;Chd7;Grhl2;Mmp2;Tgfb1;Ptpn11
GO:0097194	execution phase of apoptosis	10	0.000842	0.00212209	Casp2;Gcg;Nmnat1;Akt1;Bax;Bcl2l1;Cdkn2a;Cxcr3;Pak2;Trp53
GO:0002440	production of molecular mediator of immune response	20	0.000863	0.00217048	Angpt1;Ifng;Il10;Il13;Il2;Samhd1;Tek;Tgfb2;Tnf;Cd36;Fas;Il1b;Il6;Ptpn22;Tgfb1;Tlr2;Tlr4;Trex1;Apoa1;Hspd1
GO:0042110	T cell activation	37	0.000924	0.00231532	Adora2a;Aif1;Cav1;Cd4;Epo;Gpnmb;Gpr18;Icam1;Ifng;Il2;Ins2;Loxl3;Ptger4;Rhoa;Thy1;Tnfsf14;Bax;Bmp4;Cdkn2a;Chd7;Cxcl12;Fas;Il1b;Il2ra;Il6;Mtor;Nck2;Ptpn22;Tgfb1;Tgfbr2;Trex1;Trp53;Zeb1;Bad;Bcl2;Hspd1;Shh
GO:0045862	positive regulation of proteolysis	29	0.000939	0.00234668	Apoe;C3;Cav1;Ccn2;Cfl1;Clu;Fn1;Hspa1a;Ifng;Rhoa;Rock2;St18;Tank;Tnf;Akt1;Antxr1;App;Asph;Bak1;Bax;Ccbe1;Cdkn2a;Ep300;Fas;Il1b;Mbp;Pten;Bad;Hspd1
GO:0032637	interleukin-8 production	10	0.000951	0.00236855	Chil1;Crp;Ptger4;Tnf;Il1b;Nos2;Ptpn22;Tlr2;Tlr4;Adipoq
GO:0043473	pigmentation	12	0.000992	0.00246271	Ednrb;Pomc;Sparc;Tyrp1;Bax;Gna11;Gnaq;Lyst;Nf1;Tyr;Bcl2;Sod2
GO:0042490	mechanoreceptor differentiation	11	0.000996	0.00246535	Bdnf;Kcnma1;Ntf3;Ntf5;Ntrk2;Pou4f3;Ush2a;Alms1;Bmp4;Ntrk1;Sod1
GO:0033028	myeloid cell apoptotic process	7	0.00103832	0.00256266	Epo;Ifng;Il6;Pten;Adipoq;Bcl2;Ccr5
GO:0015844	monoamine transport	13	0.00104655	0.00257278	Adora2a;Adora2b;Cnr1;Gdnf;Htr1a;Nos1;Rtn4;Slc6a2;Sncg;Cxcl12;Drd3;Maob;Ptgs1
GO:0016053	organic acid biosynthetic process	30	0.00104875	0.00257278	Edn1;Edn2;Elovl5;Eno4;Glul;Ins2;Mgll;Ppara;Ptgds;Ptger4;Slc1a3;Aldh1a3;Cbs;Chst14;Cyp39a1;Dse;Eno1;Il1b;Mlxipl;Mthfr;Pex2;Plod1;Pycr1;Tgfb1;Trex1;Trp53;Acsm3;Apoa4;Ptgs1;Tpi1
GO:0055088	lipid homeostasis	15	0.00114333	0.00279633	Abca1;Adora1;Apoe;Cav1;Ins2;Adrb1;Alms1;Cyp39a1;Lrp5;Lyst;Mlxipl;Pex2;Apoa1;Apoa4;Apoc3
GO:0007200	phospholipase C-activating G protein-coupled receptor signaling pathway	12	0.0012065	0.00294199	Cx3cr1;Edn1;Ednra;Ednrb;Gpr18;Gpr55;P2ry2;Tgm2;Calca;Esr1;Gna11;Gnaq
GO:0030104	water homeostasis	8	0.00121455	0.00295275	Akr1b3;Aqp1;Aqp4;Aqp7;Trpv4;Wfs1;Cdh1;Tfap2b
GO:0045444	fat cell differentiation	22	0.0013081	0.00317069	Adrb2;Fndc3b;Sfrp1;Sh3pxd2b;Trpv4;Vegfa;Adrb1;Adrb3;Akt1;Alms1;Arl6;Bbs1;Bbs9;Ep300;Fgf10;Lrp5;Mtor;Tgfb1;Adipoq;Atf2;Sod2;Tfap2b
GO:0071875	adrenergic receptor signaling pathway	6	0.0013312	0.00321707	Adrb2;Akap13;Nos1;Adrb1;Adrb3;Drd3
GO:0090407	organophosphate biosynthetic process	38	0.00133723	0.00322205	Adora2b;Capn2;Dpm2;Elovl5;Eno4;Gucy1a1;Gucy1b1;Gucy2e;Ins2;Nmnat1;Nmnat2;Nmnat3;Nos1;Nos3;P2ry6;Pigm;Ppara;Ppip5k1;ATP6;Bcl2l1;Dolk;Dpm1;Dpm3;Eno1;Fgf2;Gphn;Mlxipl;Nos2;Pik3c2a;Pik3ca;Pik3r1;Rrm2b;Tgfb1;Trex1;Trp53;Apoa1;Mas1;Tpi1
GO:0016358	dendrite development	24	0.00138102	0.00331772	Ache;Apoe;Bdnf;Cfl1;Crp;Dnm1l;Il2;Ntrk2;Opa1;Rere;Rhoa;Rock2;Sarm1;App;Bbs1;Bmp7;Cdkl5;Fas;Mtor;Nck2;Pak2;Pten;Tulp1;Anapc2
GO:0060191	regulation of lipase activity	10	0.0015113	0.00361999	Flt1;Gpr55;Rhoa;Esr1;Fgf2;Fgfr2;Gnaq;Apoa1;Apoa4;Apoc3
GO:1904950	negative regulation of establishment of protein localization	19	0.00155169	0.00370581	Angpt1;Fn1;Il10;Ins2;Nos1;Ptger4;Sfrp1;Tnf;Cd36;Drd3;Il1b;Il6;Nf1;Ptpn22;Txn1;Adipoq;Apoa1;Lgr4;Ptpn11
GO:0007229	integrin-mediated signaling pathway	11	0.0016725	0.00398262	Ccn2;Fermt2;Loxl3;Rhoa;Thy1;Timp1;Col3a1;Flna;Fut8;Apoa1;Ptpn11
GO:0034612	response to tumor necrosis factor	19	0.00175285	0.00416174	Cfl1;Chil1;Col1a1;Edn1;Nmnat3;Ocln;Sfrp1;St18;Tank;Tnf;Trpv1;Akt1;Calca;Ccl12;Fas;Il6;Prpf8;Adipoq;Apoa1
GO:0046777	protein autophosphorylation	21	0.00191624	0.0045364	Ace;Cav1;Flt1;Gpnmb;Grem1;Map3k12;Ngf;Ntrk2;Prkca;Tek;Thy1;Vegfa;Vegfc;Cdkl5;Fgfr2;Jun;Mtor;Ntrk1;Pak2;Tgfbr1;Adipoq
GO:0007498	mesoderm development	13	0.00192195	0.00453669	Foxc1;Foxc2;Lhx2;Pax2;Pou4f1;Vegfa;Acvr1;Bmp4;Bmp7;Smad2;Yap1;Shh;Smo
GO:0007635	chemosensory behavior	5	0.00193601	0.00455663	Lmx1b;Wfs1;Bbs1;Chd7;Ntrk1
GO:0002021	response to dietary excess	6	0.00197225	0.0046019	Adrb2;Apoe;Trpv1;Trpv4;Adrb1;Adrb3
GO:0033687	osteoblast proliferation	6	0.00197225	0.0046019	Grem1;Rhoa;Sfrp1;Gata1;Lrp5;Bcl2
GO:0034405	response to fluid shear stress	6	0.00197225	0.0046019	Abca1;Car2;Nos3;Akt1;Gja1;Tgfb1
GO:0006720	isoprenoid metabolic process	11	0.00203149	0.00472657	Cyp1a2;Cyp1b1;Dpm2;Rdh5;Rpe65;Srd5a3;Aldh1a3;Dpm1;Lrat;Rdh12;Ttr
GO:0050866	negative regulation of cell activation	18	0.00203859	0.00472952	Adora2a;Adrb2;Apoe;Axl;Cnr1;Gpnmb;Il10;Il2;Loxl3;Mertk;Sfrp1;Bmp4;Cdkn2a;Fas;Il2ra;Ptpn22;Tgfb1;Shh
GO:0035051	cardiocyte differentiation	17	0.00208261	0.00481789	Akap13;Edn1;Grem1;Isl1;Pitx2;Ppara;Tgfb2;Tgfbr3;Vegfa;Acvr1;Adrb1;Bmp4;Bmp7;Ep300;Mtor;Tgfb1;Twist1
GO:0010657	muscle cell apoptotic process	12	0.00209295	0.00482807	Capn1;Capn2;Cav1;Edn1;Ifng;Mfn2;Pou4f2;Pik3r1;Pten;Trp53;Bcl2;Sod2
GO:0021953	central nervous system neuron differentiation	19	0.00222189	0.00511098	Atxn2;Isl1;Lingo1;Lmx1b;Nkx2-1;Ntrk2;Pax6;Pou4f1;Prkca;Sfrp1;Cdh11;Fgfr2;Gnaq;Pex5;Ptch1;Pten;Sox2;Shh;Smo
GO:0030879	mammary gland development	17	0.00236573	0.00542649	Capn1;Cav1;Rtn4;Vegfa;Bax;Bmp4;Cdkn2a;Esr1;Fgf10;Fgf2;Fgfr2;Gja1;Lrp5;Ptch1;Tgfb1;Tgfbr2;Smo
GO:0002253	activation of immune response	30	0.00237867	0.00544078	C1qa;C1qb;C1qc;C1s2;C3;C4b;C7;Cav1;Cfh;Crp;Gpatch3;Ifng;Mog;Rftn1;Sarm1;Tbk1;Thy1;Tnf;Bax;Cd36;Esr1;Ifih1;Ptpn22;Tlr2;Tlr4;Trex1;Bcl2;Hspd1;Lgr4;Mbl2
GO:0048857	neural nucleus development	5	0.00244401	0.00555892	Nkx2-1;Pitx2;Aldh1a3;Fgf2;Bcl2
GO:0051767	nitric-oxide synthase biosynthetic process	5	0.00244401	0.00555892	Edn1;Ptger4;Gstp1;Tlr2;Tlr4
GO:0046486	glycerolipid metabolic process	27	0.00271716	0.00614174	Apoe;C3;Capn2;Cav1;Dpm2;Enpp2;Mgll;Mtmr2;Ocrl;Pigm;Pip5kl1;Cat;Cd36;Dpm1;Dpm3;Esr1;Fgf2;Lrat;Pik3c2a;Pik3ca;Pik3r1;Pten;Apoa1;Apoa4;Apoc3;Pon1;Ptpn11
GO:0048854	brain morphogenesis	7	0.00272036	0.00614174	Pax2;Bbs1;Cdh2;Nf1;Pten;Sox2;Smo
GO:0015696	ammonium transport	14	0.00273454	0.00614174	Adora2a;Aqp1;Cnr1;Edn1;Ednra;Gdnf;Htr1a;Nos1;Rtn4;Slc6a2;Sncg;Cxcl12;Drd3;Maob
GO:1901571	fatty acid derivative transport	8	0.00273626	0.00614174	Ace;Edn1;P2ry2;Drd3;Il1a;Il1b;Nmb;Nos2
GO:2000241	regulation of reproductive process	16	0.00273807	0.00614174	Cnr1;Ednrb;Lrrk1;P2ry2;Ptgds;Ptger4;Serpinf1;Sfrp1;Timp1;Bmp4;Bmp7;Esr1;Fgfr2;Il1a;Cdkn1b;Shh
GO:0034976	response to endoplasmic reticulum stress	20	0.00280106	0.00626574	Atf6;Clu;Hsp90b1;Ifng;Ins2;Opa1;Pomt2;Tmco1;Ube4b;Wfs1;Bak1;Bax;Bcl2l1;Ep300;Jun;Nck2;Pik3r1;Trp53;Bcl2;Eef2
GO:0031032	actomyosin structure organization	18	0.00291966	0.00648471	Akap13;Ccn2;Edn1;Eln;Limk1;Myoc;Ptger4;Rhoa;Rock1;Rock2;Sh3pxd2b;Alms1;Ep300;Mtor;Pik3r1;Tac1;Tgfbr1;Apoa1
GO:0034765	regulation of ion transmembrane transport	34	0.00292493	0.00648471	Adrb2;Cacna2d1;Calcr;Cav1;Cfl1;Ednra;Epo;Il13;Kcnma1;Ngf;Nos1;P2ry6;Prkca;Tgfb2;Thy1;Tnf;Adrb1;Akt1;Asph;Bax;Bmp4;Chd7;Cxcr3;Drd3;Flna;Gja1;Mmp9;Mtor;Pik3c2a;Pten;Ptpn22;Tgfb1;Twist1;Anxa3
GO:0016042	lipid catabolic process	25	0.0029302	0.00648471	Adora1;Apoe;Cnr1;Cyp1a2;Cyp1b1;Enpp2;Faah;Ins2;Mgll;Srd5a3;Tnf;Akt1;Cyp39a1;Fgf23;Hsd11b1;Il1b;Mtor;Pex13;Pex2;Pex5;Twist1;Adipoq;Apoa1;Apoa4;Apoc3
GO:0038127	ERBB signaling pathway	12	0.00293738	0.00648471	Adora1;Efemp1;Mvb12b;Myoc;Rtn4;Akt1;App;Esr1;Mmp9;Tgfb1;Esr2;Ptpn11
GO:0072331	signal transduction by p53 class mediator	14	0.00293888	0.00648471	Casp2;Grem1;Pou4f1;Bax;Cdkn1a;Cdkn2a;Ep300;Rpl11;Rpl26;Rpl5;Rps7;Rrm2b;Trp53;Twist1
GO:0070849	response to epidermal growth factor	8	0.00309305	0.00680638	Cfl1;Col1a1;Foxc1;Akt1;Gstp1;Rasa1;Becn1;Ptpn11
GO:0038179	neurotrophin signaling pathway	7	0.00313481	0.00687965	Bdnf;Ngf;Ntf3;Ntf5;Ntrk2;Ntrk1;Ptpn11
GO:0006109	regulation of carbohydrate metabolic process	17	0.00321692	0.00702189	Gcg;Ins2;P2ry6;Pomc;Ppara;Ptger4;Akt1;Hsd11b1;Il6;Mlxipl;Mtor;Tgfb1;Trex1;Trp53;Adipoq;Bad;Mas1
GO:0007219	Notch signaling pathway	17	0.00321692	0.00702189	Cdh6;Foxc1;Foxc2;Gmds;Heyl;Tgfb2;Angpt4;App;Bmp7;Fgf10;Il2ra;Ovol2;Rps19;Sox2;Tgfb1;Tgfbr2;Cdkn1b
GO:0061919	process utilizing autophagic mechanism	29	0.00331203	0.0072101	Adrb2;Calcoco2;Dnm1l;Gfap;Ifng;Lmx1b;Mfn2;Optn;Parl;Rab8a;Rmc1;Rock1;Tbc1d17;Tbk1;Akt1;Cdkn2a;Cln3;Ctsa;Dcn;Drd3;Mtor;Pik3c2a;Ptpn22;Tlr2;Trp53;Bcl2;Becn1;Map1lc3a;Sqstm1
GO:0071604	transforming growth factor beta production	6	0.00333862	0.00724856	Il13;Ltbp1;Ltbp3;Lum;Tgfb2;Atf2
GO:0044282	small molecule catabolic process	27	0.00335978	0.00727503	Apoe;Cnr1;Faah;Mtmr2;Nos1;Nos3;Ocrl;Srd5a3;Akt1;Cbs;Cyp39a1;Fgf2;Fgf23;Lrp5;Mtor;Nos2;Pex13;Pex2;Pex5;Pten;Tgfb1;Trp53;Twist1;Adipoq;Bad;Pon1;Tpi1
GO:0007015	actin filament organization	30	0.00340088	0.00734445	Aif1;Capn1;Ccn2;Cfl1;Cgnl1;Cryaa;Eln;Hsp90b1;Icam1;Limk1;Myoc;Ptger4;Rflna;Rhoa;Rock1;Rock2;Sh3pxd2b;Tpm3;Trpv4;Alms1;Flna;Mtor;Nck2;Pik3r1;Rasa1;Tac1;Tgfbr1;Tlr2;Apoa1;Bcl2
GO:0098739	import across plasma membrane	12	0.00345291	0.00743703	Adrb2;Calcr;Cnga3;Slc1a1;Slc1a2;Slc1a3;Tnf;Trpv1;Adrb1;Lrp2;Slc19a1;Slc39a14
GO:0002443	leukocyte mediated immunity	28	0.00348059	0.00747681	Ace;Adora2b;C1qa;C1qb;C1qc;C1s2;C3;C4b;Crp;Icam1;Ifng;Il13;Il2;Rftn1;Tnf;Fas;H2-Q1;Il1b;Il6;Lyst;Tgfb1;Tlr2;Tlr4;Trex1;Anxa3;Hspd1;Mbl2;Tap1
GO:0033622	integrin activation	5	0.0037393	0.00801138	Fermt2;Fn1;Foxc2;Ptger4;Cxcl12
GO:0006984	ER-nucleus signaling pathway	6	0.0039215	0.00837962	Atf6;Ins2;Tmco1;Wfs1;Nck2;Trp53
GO:0021510	spinal cord development	12	0.00403909	0.00860824	Dpysl2;Gdnf;Isl1;Loxl3;Nefl;Pax6;Akt1;Mtor;Nf1;Ptch1;Shh;Smo
GO:0031279	regulation of cyclase activity	7	0.0041066	0.00872921	Adora2b;Calcr;Nos1;Nos3;Adrb1;Nf1;Nos2
GO:0022411	cellular component disassembly	27	0.00429653	0.0091091	Adrb2;Calcoco2;Camsap3;Cfl1;Dnm1l;Htr1a;Mfn2;Nmnat1;Optn;Padi2;Parl;Sh3pxd2b;Tgfb2;Tnf;Trpv4;Asph;Bax;Cdkn2a;Cln3;Gbf1;Pex14;Plg;Tgfbr1;Trp53;Becn1;Map1lc3a;Sqstm1
GO:0030258	lipid modification	20	0.00446491	0.00944143	Apoe;Cnr1;Mtmr2;Ocrl;Pip5kl1;Ppara;Akt1;Cd36;Mtor;Pex13;Pex2;Pex5;Pik3c2a;Pik3ca;Pik3r1;Pten;Twist1;Adipoq;Apoa1;Apoa4
GO:0043586	tongue development	5	0.00454371	0.0095831	Bdnf;Ntf5;Six1;Sox2;Shh
GO:0002274	myeloid leukocyte activation	18	0.00456813	0.0096022	Adora2b;Aif1;Clu;Cnr1;Cx3cr1;Edn2;Il10;Il13;Trpv1;App;Jun;Tgfb1;Tgfbr2;Tlr2;Tlr4;Trex1;Anxa3;Hspd1
GO:0032620	interleukin-17 production	6	0.00457642	0.0096022	Ifng;Il2;Rftn1;Tgfb1;Tlr2;Tlr4
GO:0009268	response to pH	7	0.00467047	0.00974915	Car2;Gja3;Kcnma1;Serpinf1;Trpv1;Gja1;Gna11
GO:0051339	regulation of lyase activity	7	0.00467047	0.00974915	Adora2b;Calcr;Nos1;Nos3;Adrb1;Nf1;Nos2
GO:0035249	synaptic transmission, glutamatergic	11	0.00487865	0.0101385	Adora1;Adora2a;Adrb2;Cnr1;Glul;Grm6;Ntrk2;Slc17a6;Cdh2;Nf1;Ntrk1
GO:0010171	body morphogenesis	8	0.00489446	0.0101385	Col1a1;Tgfb2;Asph;Dag1;Mab21l2;Mmp2;Tgfb1;Ptpn11
GO:0070206	protein trimerization	8	0.00489446	0.0101385	Col1a1;Ocm;Slc1a2;Trpm8;C1qtnf5;Gna11;Gnaq;Adipoq
GO:0006091	generation of precursor metabolites and energy	30	0.00532579	0.0110039	Bdnf;Cyp1a2;Eno4;Ins2;ND1;ND4;Pomc;Ppara;Rhoa;Slc1a3;Txnrd2;Tyrp1;Adrb1;Akt1;Bax;Bloc1s1;Cat;Eno1;Fastkd1;Kl;Mlxipl;Mtor;Pik3ca;Polg2;Sco2;Trex1;Trp53;Apoc3;Sod2;Tpi1
GO:0002181	cytoplasmic translation	10	0.00537801	0.0110836	Rpl11;Rpl15;Rpl18;Rpl26;Rpl31;Rpl35a;Rps26;Rps28;Rps29;Eef2
GO:0002697	regulation of immune effector process	29	0.00544771	0.0111196	Adora2b;Angpt1;C3;Cfh;Gpatch3;Ifng;Il10;Il13;Il2;Ins2;Loxl3;Tek;Tgfb2;Tnf;Cd36;H2-Q1;Il1b;Il2ra;Il6;Ptpn22;Rps19;Tgfb1;Tlr2;Tlr4;Trex1;Trim44;Apoa1;Hspd1;Tap1
GO:0034394	protein localization to cell surface	8	0.00544996	0.0111196	Angpt1;Fbln5;Tnf;Akt1;Cdh1;Fgf10;Flna;Gbf1
GO:0001945	lymph vessel development	5	0.00546394	0.0111196	Foxc1;Foxc2;Vegfa;Vegfc;Ccbe1
GO:0060039	pericardium development	5	0.00546394	0.0111196	Epo;Tgfbr3;Bmp7;Epor;Smad2
GO:0090077	foam cell differentiation	5	0.00546394	0.0111196	Crp;Ppara;Cd36;Ep300;Adipoq
GO:1990778	protein localization to cell periphery	26	0.0055185	0.0112026	Gpr158;Gpr179;Ins2;Mapk10;Optn;Rab8a;Rock1;Rock2;Tnf;Tspan33;Akt1;Arl6;Bbs1;Bcl2l1;Cdh1;Cdh2;Cln3;Dag1;Flna;Gphn;Pik3r1;Ptch1;Tgfb1;Tulp1;Adipoq;Sqstm1
GO:0044331	cell-cell adhesion mediated by cadherin	6	0.00612262	0.0123979	Cdh5;Cdh6;Plekha7;Cdh1;Cdh11;Cdh2
GO:0007205	protein kinase C-activating G protein-coupled receptor signaling pathway	5	0.0065083	0.0131461	Adora2a;Edn1;Edn2;Ednra;Il2
GO:0050817	coagulation	15	0.00666063	0.0134204	Adrb2;Apoe;Axl;C3;Cav1;Mertk;Prkca;Cd36;Gata1;Kng1;Lyst;Pik3ca;Plg;Tlr4;Shh
GO:0097006	regulation of plasma lipoprotein particle levels	8	0.00670382	0.013474	Abca1;Apoe;Crp;Cd36;Adipoq;Apoa1;Apoa4;Apoc3
GO:0006766	vitamin metabolic process	9	0.00696315	0.0139607	Cyp24a1;Ifng;Slc23a2;Tnf;Fgf23;Gsto2;Il1b;Lrat;Lrp2
GO:0090559	regulation of membrane permeability	8	0.00740707	0.0148141	Bak1;Bax;Bcl2l1;Mtor;Trp53;Atf2;Bad;Bcl2
GO:0051602	response to electrical stimulus	7	0.00752395	0.0150109	Aif1;Epo;Rpe65;Il6;Ntrk1;Pten;Sod2
GO:0045088	regulation of innate immune response	22	0.00757841	0.0150825	Apoe;Cav1;Coch;Gpatch3;Ins2;Rftn1;Samhd1;Sarm1;Tbk1;Tnf;Adar;Cd36;Esr1;Ifih1;Ptpn22;Rps19;Tlr2;Tlr4;Trex1;Hspd1;Lgr4;Tap1
GO:0055094	response to lipoprotein particle	5	0.00768491	0.0152571	Abca1;Apoe;Akt1;Cd36;Tlr4
GO:0019748	secondary metabolic process	8	0.00816445	0.0161542	Akr1b3;Cyp1a2;Cyp1b1;Tyrp1;Cbs;Hsd11b1;Tyr;Bcl2
GO:0044262	cellular carbohydrate metabolic process	23	0.00817657	0.0161542	Akr1b3;Gcg;Ins2;Mtmr2;Ocrl;P2ry6;Pomc;Ppara;Ppip5k1;Adrb1;Akt1;B3gnt2;B4gat1;Hsd11b1;Il6;Mtor;Pomk;Pten;Trp53;Adipoq;Bad;Mas1;Tpi1
GO:0051258	protein polymerization	22	0.00824163	0.0162432	Aif1;Camsap3;Capn1;Cav1;Cfl1;Crp;Dnm1l;Eln;Hspa1a;Icam1;Nefl;Opa1;Rhoa;Trpv4;Vtn;Arl6;Fkbp4;Mtor;Nck2;Rasa1;Tlr2;Cdkn1b
GO:0005996	monosaccharide metabolic process	21	0.00826641	0.0162526	Akr1b3;B3glct;Car5a;Gcg;Ins2;Pomc;Ppara;Slc23a2;Tnf;Akt1;Gsto2;Il6;Lrp5;Mtor;Pik3ca;Pik3r1;Trp53;Adipoq;Bad;Tfap2b;Tpi1
GO:0071772	response to BMP	15	0.00835485	0.0163868	Cav1;Col2a1;Fbn1;Grem1;Heyl;Sfrp1;Smad9;Tgfbr3;Acvr1;Bmp4;Bmp7;Chrdl1;Lrp2;Smad2;Tfap2b
GO:0030901	midbrain development	7	0.00840376	0.016443	Lmx1b;Pitx3;Sfrp1;Smad9;Fgf2;Fgfr2;Shh
GO:0009615	response to virus	23	0.00851222	0.0166152	Cfl1;Clu;Gpatch3;Hspb1;Ifng;Samhd1;Tbk1;Tnf;Adar;Bcl2l1;Gbf1;Ifih1;Il1b;Il2ra;Il6;Lyst;Ptpn22;Rps15a;Trex1;Trim44;Bad;Bcl2;Becn1
GO:0009141	nucleoside triphosphate metabolic process	22	0.00859054	0.0167279	Bdnf;Dnm1l;Eno4;Ins2;ND4;Nmnat1;Opa1;Ppara;Rhoa;Samhd1;ATP6;Bcl2l1;Eno1;Gphn;Mlxipl;Rrm2b;Tgfb1;Trex1;Trp53;Apoc3;Bad;Tpi1
GO:0045995	regulation of embryonic development	13	0.00861641	0.0167381	Col5a1;Gdnf;Il10;Sfrp1;Six1;Bmp4;Bmp7;Dag1;Gata1;Mbp;Adipoq;Apoa1;Shh
GO:0070555	response to interleukin-1	12	0.008839	0.0171295	Cfl1;Chil1;Edn1;Epo;Fn1;Il17a;Prkca;Sfrp1;St18;Tank;Ccl12;Il6
GO:2000273	positive regulation of signaling receptor activity	6	0.00910838	0.0176095	Adora1;Adrb2;Cfl1;Grem1;App;Ncapg2
GO:0016051	carbohydrate biosynthetic process	17	0.00998813	0.0192645	Akr1b3;Car5a;Gcg;Ins2;P2ry6;Ppara;Ptger4;Akt1;B3gnt2;B4gat1;Chst14;Il6;Mtor;Tgfb1;Adipoq;Mas1;Tpi1
GO:0051052	regulation of DNA metabolic process	30	0.0101935	0.019614	Cdc7;Cyp1b1;Grem1;Ifng;Il2;Kcnk2;Nmnat1;Smoc2;Vegfa;Akt1;Bax;Cdkn1a;Cdkn2a;Ercc6;Fgf10;Fgf2;Gja1;Grhl2;Il6;Jun;Pik3ca;Tgfb1;Trp53;Twist1;Adipoq;Anxa3;Gli1;Hgf;Mas1;Ogg1
GO:0007618	mating	7	0.0103868	0.0198917	Cnr1;Ednra;Ednrb;P2ry2;App;Pten;Shh
GO:0032615	interleukin-12 production	7	0.0103868	0.0198917	Ifng;Il10;Isl1;Cd36;Tlr2;Tlr4;Hspd1
GO:0006644	phospholipid metabolic process	26	0.0104396	0.0199457	Capn2;Dpm2;Enpp2;Flt1;Ins2;Mtmr2;Nkx2-1;Ocrl;Pigm;Pip5kl1;Tek;Cln3;Dolk;Dpm1;Dpm3;Fgf2;Lrat;Lyst;Pik3c2a;Pik3ca;Pik3r1;Pten;Tgfb1;Apoa1;Apoa4;Pon1
GO:0043276	anoikis	5	0.0104661	0.0199495	Cav1;Ntrk2;Bcl2l1;Pik3ca;Bcl2
GO:0070265	necrotic cell death	7	0.0114967	0.0218223	Cav1;Dnm1l;Il17a;Tnf;Bax;Fas;Trp53
GO:0071897	DNA biosynthetic process	15	0.0115202	0.0218223	Ccn2;Cyp1b1;Grem1;Kcnk2;Smoc2;Vegfa;Cdkn1a;Fgf2;Gja1;Grhl2;Polg2;Trex1;Trp53;Adipoq;Hgf
GO:0032606	type I interferon production	9	0.0115293	0.0218223	Gpatch3;Tbk1;Ifih1;Ptpn22;Tlr2;Tlr4;Trex1;Hspd1;Ptpn11
GO:0042180	cellular ketone metabolic process	16	0.0118658	0.0224071	Akr1b3;Cav1;Cnr1;Elovl5;Ins2;Kcnma1;Ppara;Akt1;Comt;Mlxipl;Mtor;Trex1;Twist1;Adipoq;Apoa4;Tpi1
GO:0035587	purinergic receptor signaling pathway	5	0.0120855	0.0226492	Adora1;Adora2a;Adora2b;P2ry2;P2ry6
GO:0046685	response to arsenic-containing substance	5	0.0120855	0.0226492	Nefh;Nefl;Serpinf1;Gsto2;Pten
GO:0071402	cellular response to lipoprotein particle stimulus	5	0.0120855	0.0226492	Abca1;Apoe;Akt1;Cd36;Tlr4
GO:0097164	ammonium ion metabolic process	15	0.0121286	0.0226492	Ache;Akr1b3;Bche;Capn2;Cyp2d22;Enpp2;Htr1a;Tgfb2;Cln3;Comt;Lrat;Maob;Apoa1;Apoa4;Pon1
GO:0042113	B cell activation	20	0.0121335	0.0226492	Ifng;Il10;Il13;Il2;Sfrp1;Bak1;Bax;Cdkn1a;Cdkn2a;Ep300;Fas;Il6;Ntrk1;Pik3r1;Tgfb1;Tlr4;Trp53;Bad;Bcl2;Hspd1
GO:0002437	inflammatory response to antigenic stimulus	7	0.01269	0.0236336	C3;Cnr1;Icam1;Il10;Tnf;Il2ra;Trex1
GO:0098743	cell aggregation	4	0.0128036	0.0237908	Ccn2;Col11a1;Col2a1;Tgfb2
GO:0007005	mitochondrion organization	31	0.0130038	0.0240672	Cav2;Cryaa;Dnm1l;Mfn2;Opa1;Opa3;Optn;Parl;Akt1;Bak1;Bax;Bcl2l1;Cdkn2a;Dcn;Fas;Jun;Mmp9;Pex5;Polg2;Rrm2b;Sco2;Trp53;Atf2;Bad;Bcl2;Becn1;Hgf;Hspd1;Map1lc3a;Sod2;Sqstm1
GO:0048536	spleen development	6	0.0130117	0.0240672	Pitx2;Tcf21;Cdkn2b;Fas;Fgf10;Bcl2
GO:0007212	dopamine receptor signaling pathway	6	0.0145386	0.0268304	Cav2;Ptger1;Drd3;Flna;Gna11;Gnaq
GO:0044346	fibroblast apoptotic process	4	0.0152412	0.0279997	Sfrp1;Bak1;Pik3ca;Trp53
GO:0098780	response to mitochondrial depolarisation	4	0.0152412	0.0279997	Mfn2;Optn;Becn1;Sqstm1
GO:0042107	cytokine metabolic process	11	0.0160952	0.0295018	Cx3cr1;Hspb1;Ifng;Il10;Tbk1;Tnf;Il1a;Il1b;Il6;Tlr2;Tlr4
GO:0002065	columnar/cuboidal epithelial cell differentiation	12	0.0162878	0.0297877	Kcnma1;Neurod1;Pax6;Pou4f3;Bmp4;Cdh1;Cdh2;Fgf2;Fgfr2;Sod1;Bad;Smo
GO:0006631	fatty acid metabolic process	27	0.0166796	0.0304356	C3;Cav1;Cnr1;Cyp1b1;Cyp2d22;Edn1;Edn2;Elovl5;Faah;Ins2;Mgll;Ppara;Ptgds;Tyrp1;Akt1;Cd36;Mlxipl;Mtor;Pex13;Pex2;Pex5;Trex1;Twist1;Acsm3;Adipoq;Apoa4;Ptgs1
GO:0060359	response to ammonium ion	12	0.0172349	0.0313783	Aif1;Cnr1;Dpysl2;Ednra;ND6;Nos1;Pitx3;Drd3;Mtor;Tac1;Hspd1;Map1lc3a
GO:0061053	somite development	10	0.0177279	0.0322037	Foxc1;Foxc2;Loxl3;Sfrp1;Six1;Ep300;Ptch1;Trp53;Shh;Smo
GO:0009225	nucleotide-sugar metabolic process	5	0.0179406	0.0324753	Gmds;B3galnt2;Dpm1;Fut8;Gmppb
GO:0002209	behavioral defense response	6	0.0179574	0.0324753	Apoe;Bdnf;Htr1a;Gja1;Bcl2;Esr2
GO:1990868	response to chemokine	9	0.0180322	0.0325381	Ackr1;Cx3cr1;Foxc1;Padi2;Rhoa;Ccl12;Cxcl12;Cxcr3;Ccr5
GO:0043620	regulation of DNA-templated transcription in response to stress	7	0.0183596	0.0330554	Atf6;Hspa1a;Vegfa;Cd36;Jun;Nck2;Trp53
GO:0006605	protein targeting	19	0.0198684	0.0356927	Adora1;Mfn2;Parl;Arl6;Cdkn2a;Pex1;Pex10;Pex12;Pex13;Pex14;Pex16;Pex19;Pex2;Pex26;Pex3;Pex5;Pex6;Rpl11;Hspd1
GO:0051180	vitamin transport	5	0.0202448	0.0362887	Slc23a1;Slc23a2;Lrp2;Slc19a1;Apoa1
GO:0043954	cellular component maintenance	8	0.0207666	0.037142	Apoe;Camsap3;Cfl1;Ins2;Mtmr2;Plekha7;Gphn;Mthfr
GO:0006925	inflammatory cell apoptotic process	4	0.0209443	0.0372955	Ifng;Fas;Il6;Ccr5
GO:0009595	detection of biotic stimulus	4	0.0209443	0.0372955	Tlr2;Tlr4;Trex1;Smo
GO:0016052	carbohydrate catabolic process	12	0.0214414	0.0380972	Eno4;Ins2;Ppara;Adrb1;Eno1;Hsd11b1;Lrp5;Mlxipl;Trex1;Trp53;Bad;Tpi1
GO:0002011	morphogenesis of an epithelial sheet	7	0.0217746	0.0385206	Col5a1;Rhoa;Bmp7;Dag1;Flna;Mtor;Pten
GO:0033627	cell adhesion mediated by integrin	7	0.0217746	0.0385206	Cyp1b1;Fbn1;Foxc2;Icam1;Tgfb2;Vtn;Ptpn11
GO:0045103	intermediate filament-based process	6	0.0218895	0.0386398	Bfsp2;Gfap;Nefh;Nefl;Sod1;Shh
GO:0070741	response to interleukin-6	5	0.0227342	0.0400438	Cfl1;Chil1;St18;Fgf23;Il6
GO:0032409	regulation of transporter activity	19	0.0239927	0.0421691	Adrb2;Cacna2d1;Cav1;Cfl1;Epo;Ins2;P2ry6;Prkca;Adrb1;Asph;Bmp4;Drd3;Gja1;Mmp9;Pten;Twist1;Anxa3;Bcl2;Pon1
GO:0061008	hepaticobiliary system development	14	0.0246014	0.0431454	Ifng;Il10;Tgfbr3;Vtn;Bmp4;Cdkn2a;Jun;Nf1;Pik3ca;Ptch1;Tgfb1;Gli1;Hgf;Sod2
GO:0030534	adult behavior	14	0.0257427	0.0450497	Kcnma1;Ngf;Nos1;Ntf5;Ppara;Slc1a2;Sncg;App;Bbs1;Chd7;Cxcl12;Drd3;Pten;Ccnd2
GO:0006638	neutral lipid metabolic process	11	0.0269376	0.0470394	Apoe;C3;Cav1;Mgll;Cat;Cd36;Esr1;Apoa1;Apoa4;Apoc3;Ptpn11
GO:0060004	reflex	4	0.0277978	0.0484373	Kcnma1;Aldh1a3;Drd3;Gja1
